# Supplementary material for: Elusive Copy Number Variation in the Mouse Genome
Source: PLoS One. 2010 Sep 21;5(9):e12839. doi: 10.1371/journal.pone.0012839 (PMC2943477; doi:10.1371/journal.pone.0012839)
Supplement: Table S1 — Perlegen SNPs. Number of autosomal SNPs identified by Frazer, et al. in the seven test strains, when compared to C57BL/6J. (0.02 MB XLS) [file pone.0012839.s006.xls]

## Sheet: Sheet1
Table S1 - Perlegen SNPs.
Strain	Autosomal SNPs
A/J	704993
AKR/J	745098
BALB/cJ	649895
C3H/HeJ	736486
CBA/J	766662
DBA/2J	785409
LP/J	861475
Number of autosomal SNPs identified by Frazer et al. in the seven test strains, when compared to C57BL/6J.
