# Supplementary material for: Elusive Copy Number Variation in the Mouse Genome
Source: PLoS One. 2010 Sep 21;5(9):e12839. doi: 10.1371/journal.pone.0012839 (PMC2943477; doi:10.1371/journal.pone.0012839)
Supplement: Table S2 — 2.1M array probes with SNP content. For each strain, the total number of probes which contain SNPs is listed. Subtotals are given for probes with one, two, three or four annotated SNPs. Results are shown as a percentage of the total number of 2.1M probes considered in this analysis. (0.03 MB XLS) [file pone.0012839.s007.xls]

## Sheet: Sheet1
Table S2 - 2.1M array probes with SNP content.
Strain	SNP-affected probes	1	2	3	4
A/J	38110 (2.2%)	35570 (2.0%)	2462 (0.14%)	76	2
AKR/J	39766 (2.3%)	37047 (2.1%)	2629 (0.15%)	88	2
BALB/cJ	35161 (2.0%)	32897 (1.9%)	2194 (0.13%)	69	1
C3H/HeJ	39620 (2.3%)	37017 (2.1%)	2525 (0.14%)	75	3
CBA/J	41255 (2.4%)	38495 (2.2%)	2675 (0.15%)	82	3
DBA/2J	41877 (2.4%)	39039 (2.2%)	2760 (0.16%)	76	2
LP/J	45590 (2.6%)	41997 (2.4%)	3462 (0.20%)	128	3
Mean	40197 (2.3%)	37437 (2.1%)	2672 (0.15%)	85
For each strain, the total number of probes which contain SNPs is listed. Subtotals are given for probes with
one, two, three or four annotated SNPs. Results are shown as a percentage of the total number of 2.1M probes
considered in this analysis.
