# Supplementary material for: Elusive Copy Number Variation in the Mouse Genome
Source: PLoS One. 2010 Sep 21;5(9):e12839. doi: 10.1371/journal.pone.0012839 (PMC2943477; doi:10.1371/journal.pone.0012839)
Supplement: Table S3 — SNP effect depends on position within probe. Log2 ratios of probes containing one SNP were classified by the position of the SNP within the probe. The log2 ratios from probes with central SNPs were compared to the log2 ratios from probes with edge SNPs using a Mann-Whitney U test. P-values from these comparisons are shown for each strain and experiment (d.s. = dye swap). (0.02 MB XLS) [file pone.0012839.s008.xls]

## Sheet: Sheet1
Table S3 - SNP effect depends on position within probe.
Strain	P-value
A/J	5.9 x 10-187
AKR/J	1.2 x 10-182
BALB/cJ	1.7 x 10-256
C3H/HeJ	5.0 x 10-188
CBA/J	6.3 x 10-246
DBA/2J	5.1 x 10-217
LP/J	9.4 x 10-242
A/J (d.s.)	1.2 x 10-273
AKR/J (d.s.)	0
BALB/cJ (d.s.)	4.8 x 10-254
C3H/HeJ (d.s.)	1.6 x 10-272
CBA/J (d.s.)	2.1 x 10-287
DBA/2J (d.s.)	0
LP/J (d.s.)	3.5 x 10-254
Log2 ratios of probes containing one SNP were classified by the position of the SNP within the probe.
The log2 ratios from probes with central SNPs were compared to the log2 ratios from probes with edge
SNPs using a Mann-Whitney U test. P-values from these comparisons are shown for each strain
and experiment (d.s. = dye swap).
