# Supplementary material for: Elusive Copy Number Variation in the Mouse Genome
Source: PLoS One. 2010 Sep 21;5(9):e12839. doi: 10.1371/journal.pone.0012839 (PMC2943477; doi:10.1371/journal.pone.0012839)
Supplement: Table S4 — CNV coordinates. Genomic coordinates are given for the putative CNVs detected in each strain. Median P-values from the SW-ARRAY analysis of the normal dye and dye swap experiments are given. Also shown are the mean and median standardized log2 ratios for each CNV, in both the normal dye and dye swap experiments. (0.41 MB XLS) [file pone.0012839.s009.xls]

## Sheet: cnvs.txt
Table S4 - CNV coordinates.
Genomic coordinates are given for the putative CNVs detected in each strain. Median P-values from the SW-ARRAY analysis of the normal dye and dye swap experiments are given. Also shown are the mean and median standardized log2 ratios for
each CNV, in both the normal dye and dye swap experiments.
Strain	CNV type	Chromosome	Start	Stop	Length (bps)	Median P-value	Mean (normal dye)	Median (normal dye)	Mean (dye swap)	Median (dye swap)
A/J	Deletion	1	5100108	5104593	4485	0.001	-12.2106	-11.8265	-18.1567	-18.5434
A/J	Deletion	1	7889967	7928961	38994	0	-3.8047	-3.8108	-5.2419	-3.74
A/J	Deletion	1	68099192	68116165	16973	0.0215	-3.8651	-3.6036	-5.6508	-4.73
A/J	Deletion	1	92860451	92863838	3387	0.0205	-9.2128	-8.6194	-16.2817	-13.4266
A/J	Deletion	1	111637525	111701053	63528	0	-5.5109	-4.7568	-10.3314	-9.8333
A/J	Deletion	1	124617582	124641398	23816	0	-6.1285	-4.7432	-12.606	-11.58
A/J	Deletion	1	129286244	129293050	6806	0.0125	-7.0643	-3.7162	-8.1829	-4.7733
A/J	Deletion	1	153396026	153399503	3477	0.011	-9.6464	-8.9685	-15.3933	-15.6433
A/J	Deletion	1	172993120	173047825	54705	0.001	-2.5788	-2.7342	-3.8963	-3.6933
A/J	Deletion	1	175611972	176352493	740521	0	-1.755	-1.1937	-2.8944	-1.931
A/J	Deletion	1	188549262	188559241	9979	0	-7.1902	-8.1081	-14.1578	-15.4
A/J	Deletion	2	46536849	46570518	33669	0.007	-2.5971	-3.509	-5.6313	-3.5267
A/J	Deletion	2	50617375	50637454	20079	0.007	-3.4869	-2.3063	-5.8077	-3.48
A/J	Deletion	2	83664957	83834062	169105	0	-2.7967	-2.6937	-4.6495	-4.4457
A/J	Deletion	2	85969355	85986642	17287	0	-3.9612	-3.3221	-6.3167	-6.1934
A/J	Deletion	2	88433466	88486701	53235	0.0215	-2.7227	-2.3829	-3.7395	-4.2933
A/J	Deletion	2	89048912	89085489	36577	0	-5.1818	-5.3739	-7.503	-8.7333
A/J	Deletion	2	100287387	100621811	334424	0	-3.3158	-3.0721	-5.4344	-4.8667
A/J	Deletion	2	100651510	100665992	14482	0.013	-4.4164	-2.9166	-5.4717	-5.21
A/J	Deletion	2	101104129	101130645	26516	0.0185	-2.2333	-2.2432	-4.2512	-3.16
A/J	Deletion	2	101699462	101761732	62270	0.0105	-1.9852	-0.94822	-3.2858	-1.7167
A/J	Deletion	2	101986012	102016500	30488	0.0195	-2.1937	-1.8085	-3.8043	-1.8533
A/J	Deletion	2	122878669	122894645	15976	0.02	-3.5885	-3.9977	-5.0233	-5.15
A/J	Deletion	2	152918330	152945492	27162	0	-2.8816	-1.6982	-4.531	-2.44
A/J	Deletion	2	153769357	153899285	129928	0	-3.1008	-2.1847	-4.7721	-3.3333
A/J	Deletion	3	15331522	15815276	483754	0	-2.3256	-1.9099	-4.5582	-4.1566
A/J	Deletion	3	37457128	37518416	61288	0.0005	-2.1431	-1.2117	-3.4841	-0.87861
A/J	Deletion	3	74281226	74291394	10168	0	-5.5115	-5.0766	-10.5563	-10.7133
A/J	Deletion	3	87102878	87264542	161664	0.0095	-1.6327	-0.95495	-2.9905	-1.5733
A/J	Deletion	3	111543463	111572075	28612	0.0025	-5.1577	-4.5023	-6.16	-6.13
A/J	Deletion	3	123202863	123218704	15841	0.0055	-3.7452	-2.9775	-5.8543	-4.51
A/J	Deletion	3	125567605	125599898	32293	0.0135	-2.4018	-1.127	-3.6637	-1.9266
A/J	Deletion	3	125788134	125794979	6845	0.033	-5.0965	-5.9595	-8.0238	-7.8867
A/J	Deletion	3	126657105	126753661	96556	0.001	-1.9391	-1.7514	-2.8208	-1.8333
A/J	Deletion	3	126843654	127129102	285448	0	-1.5907	-1.1036	-2.8609	-1.3467
A/J	Deletion	3	140353130	140376812	23682	0.008	-2.6978	-1.3243	-4.2562	-2.4
A/J	Deletion	4	25214339	25226770	12431	0	-5.3624	-4.9685	-8.1018	-8.2867
A/J	Deletion	4	30295415	30302138	6723	0.015	-7.3441	-8.1802	-10.4546	-11.7133
A/J	Deletion	4	41737984	42664522	926538	0	-1.9405	-1.8288	-3.3743	-3.2667
A/J	Deletion	4	60081557	61525218	1443661	0	-1.9632	-1.9685	-3.7615	-3.9133
A/J	Deletion	4	111729081	113969863	2240782	0	-3.2564	-2.9009	-5.5398	-5.2733
A/J	Deletion	4	123877829	123886929	9100	0.01	-4.9437	-3.6058	-7.6083	-6.36
A/J	Deletion	4	137508113	137545537	37424	0	-2.8562	-2.1486	-4.7192	-4.4267
A/J	Deletion	4	155355680	155360268	4588	0.0205	-8.4583	-7.2928	-12.38	-10.84
A/J	Deletion	5	24516939	24524859	7920	0.03	-4.5265	-3.4617	-6.9975	-4.8267
A/J	Deletion	5	49196436	49244995	48559	0	-2.7872	-2.0135	-3.516	-2.3733
A/J	Deletion	5	62169323	62192626	23303	0	-5.3913	-5.3468	-9.4871	-9.2867
A/J	Deletion	5	66879299	66895114	15815	0	-5.587	-6.4955	-10.0118	-11.7
A/J	Deletion	5	75138962	75156018	17056	0.0005	-3.4913	-3.8491	-6.6921	-5.83
A/J	Deletion	5	105014098	105349533	335435	0	-2.6163	-2.464	-4.7263	-4.6466
A/J	Deletion	5	148822254	148840385	18131	0	-6.3543	-6.5	-10.8035	-11.1667
A/J	Deletion	6	47076155	47118738	42583	0	-4.0545	-3.7387	-5.7881	-5.86
A/J	Deletion	6	71502175	71768803	266628	0	-2.236	-2.3288	-3.57	-3.42
A/J	Deletion	6	72854313	72885942	31629	0	-5.6358	-5.2117	-7.684	-8.6733
A/J	Deletion	6	75265457	75289832	24375	0.0055	-3.9848	-2.4099	-5.5913	-4.5867
A/J	Deletion	6	111259969	111274621	14652	0.001	-4.1749	-2.6892	-5.775	-5.8
A/J	Deletion	6	114444890	114551849	106959	0.0135	-2.7573	-2.5811	-4.6413	-4.82
A/J	Deletion	6	125338496	125352574	14078	0.0025	-4.4865	-4.4977	-5.9911	-5.3467
A/J	Deletion	6	129587987	130280955	692968	0	-2.375	-1.7342	-3.8991	-2.76
A/J	Deletion	6	131438358	131984705	546347	0	-2.6326	-2.2072	-4.2912	-3.86
A/J	Deletion	6	132580164	133121998	541834	0	-1.7558	-1.0991	-2.9535	-1.8867
A/J	Deletion	6	137290968	137353467	62499	0.0005	-2.5379	-1.8964	-3.1754	-2.1733
A/J	Deletion	6	137539881	137600273	60392	0.0215	-2.3432	-1.3568	-3.4502	-3.1133
A/J	Deletion	6	140065373	140116458	51085	0.014	-1.964	-1.1802	-3.3127	-1.9
A/J	Deletion	6	146802109	146886257	84148	0	-2.5045	-2.3671	-3.5254	-2.3533
A/J	Deletion	6	147485094	147503430	18336	0	-5.2872	-2.9144	-6.1365	-0.65029
A/J	Deletion	7	3689086	3837934	148848	0.003	-2.3309	-2.5	-3.5123	-3.0667
A/J	Deletion	7	11350688	12147274	796586	0	-1.8663	-1.6892	-3.6185	-3.4767
A/J	Deletion	7	32570981	34165771	1594790	0	-2.0648	-2.0135	-3.5649	-3.5133
A/J	Deletion	7	37352819	37360741	7922	0.004	-5.9093	-3.7455	-7.1342	-5.64
A/J	Deletion	7	38392775	38400629	7854	0.0085	-5.194	-3.9707	-7.8039	-4.1667
A/J	Deletion	7	59472982	59535482	62500	0.0095	-2.6368	-2.0473	-3.5271	-2.9531
A/J	Deletion	7	73403279	73465679	62400	0	-2.8104	-1.8153	-4.0809	-2.2267
A/J	Deletion	7	81824542	81831393	6851	0.0135	-5.9048	-6.0811	-7.7676	-9.82
A/J	Deletion	7	110819357	111064086	244729	0.023	-1.5207	-1.009	-2.7807	-1.88
A/J	Deletion	7	111407783	111512034	104251	0	-3.7735	-3.3964	-6.1457	-6.26
A/J	Deletion	7	111644247	111699904	55657	0	-3.2369	-2.8018	-5.8013	-5.16
A/J	Deletion	7	114247999	114286872	38873	0.0015	-3.2975	-2.8063	-5.9736	-4.8267
A/J	Deletion	8	19325688	19475030	149342	0	-2.4283	-2.036	-4.2502	-4.08
A/J	Deletion	8	22159680	22805565	645885	0	-3.2077	-2.7275	-5.2335	-4.7034
A/J	Deletion	8	28063392	28067955	4563	0.0005	-8.3243	-8.7387	-13.2733	-13.7533
A/J	Deletion	8	31553586	31583631	30045	0	-3.666	-3.2658	-5.5321	-3.72
A/J	Deletion	8	32606601	32827765	221164	0.0005	-1.896	-1.3018	-2.7196	-1.4
A/J	Deletion	8	34161125	34343765	182640	0.0015	-1.8248	-1.0946	-3.0736	-1.8667
A/J	Deletion	8	36337523	36431614	94091	0	-2.0669	-1.8243	-3.235	-1.8933
A/J	Deletion	8	38938897	39006808	67911	0.017	-2.2164	-1.6261	-3.6243	-2.84
A/J	Deletion	8	42091621	42118946	27325	0.0005	-3.1815	-2.3694	-4.8516	-3.52
A/J	Deletion	8	44036922	44057747	20825	0.0095	-3.7516	-2.9207	-4.9102	-4.3582
A/J	Deletion	8	50945109	50955315	10206	0	-6.0576	-7.2387	-9.9081	-10.1733
A/J	Deletion	8	85662272	85720790	58518	0.014	-2.2124	-1.3198	-3.025	-1.8234
A/J	Deletion	8	90038693	90176061	137368	0.004	-1.9259	-1.5743	-2.9715	-2.1533
A/J	Deletion	8	95485353	95519295	33942	0.015	-2.8678	-2.3063	-3.4145	-2.0267
A/J	Deletion	8	125723778	125735076	11298	0.0015	-5.2011	-6.455	-6.663	-6.4467
A/J	Deletion	8	127237636	127887575	649939	0.004	-1.7375	-1.2409	-2.5504	-1.4367
A/J	Deletion	9	34867633	34902114	34481	0	-7.4587	-6.6644	-12.4125	-10.9733
A/J	Deletion	9	38163495	38234521	71026	0.0055	-2.7374	-1.8649	-4.2772	-3.88
A/J	Deletion	9	41013322	41035160	21838	0.0065	-2.9254	-2.3194	-4.6626	-4.3563
A/J	Deletion	9	41634093	41648918	14825	0.025	-3.455	-2.045	-4.9114	-1.6567
A/J	Deletion	9	41783458	41837169	53711	0	-2.295	-1.9415	-4.0838	-2.7853
A/J	Deletion	9	61758462	61767579	9117	0.0235	-4.3048	-5.8649	-6.7452	-8.24
A/J	Deletion	9	103923836	103935198	11362	0.0075	-4.3485	-4.8333	-6.4291	-6.2333
A/J	Deletion	9	104299937	104418444	118507	0.005	-2.1694	-1.8577	-3.1358	-1.83
A/J	Deletion	9	104883856	104937137	53281	0	-2.8111	-1.7027	-3.9039	-1.6333
A/J	Deletion	9	105312234	105352425	40191	0.0265	-2.2117	-1.0495	-3.3447	-1.5467
A/J	Deletion	9	111536533	111552301	15768	0.0075	-3.8903	-3.6757	-5.0567	-4.4367
A/J	Deletion	9	115395709	115499213	103504	0	-2.0219	-1.3761	-3.0496	-1.3434
A/J	Deletion	9	115558181	115567300	9119	0.009	-5.1772	-6.7568	-6.8059	-6.74
A/J	Deletion	9	116169706	116174241	4535	0.0005	-9.7027	-8.7117	-13.296	-13.9333
A/J	Deletion	9	121129963	121150960	20997	0	-9.7091	-11.268	-14.7591	-16.5566
A/J	Deletion	10	7230602	7237836	7234	0	-11.4517	-12.9099	-14.1933	-19.1067
A/J	Deletion	10	8483758	8486063	2305	0.0145	-9.6847	-7.2658	-15.56	-11.2267
A/J	Deletion	10	9909143	9911393	2250	0.0425	-9.0931	-7.518	-14.1733	-16.8333
A/J	Deletion	10	18088633	18094271	5638	0.0035	-5.7868	-6.3783	-10.5567	-11.1934
A/J	Deletion	10	21735706	21857398	121692	0	-2.4119	-2.4369	-4.6141	-4.42
A/J	Deletion	10	22217456	22261810	44354	0	-3.734	-2.3807	-6.89	-7.12
A/J	Deletion	10	88387820	88433352	45532	0.0005	-2.1378	-1.1036	-3.6771	-1.5467
A/J	Deletion	10	91904735	91932175	27440	0.002	-2.7338	-1.9685	-4.1426	-1.68
A/J	Deletion	10	92902779	93103092	200313	0.003	-2.0579	-1.4459	-3.0587	-1.4133
A/J	Deletion	10	93690914	93751815	60901	0.0105	-2.2117	-1.6261	-3.8101	-2.9867
A/J	Deletion	10	102908260	102920146	11886	0.005	-4.0697	-2.7725	-6.8814	-7.2667
A/J	Deletion	10	103493674	103741425	247751	0.0055	-1.6707	-1.5991	-2.7757	-2.0333
A/J	Deletion	10	104415741	104430656	14915	0.0075	-3.8759	-3.2703	-6.5647	-6.9867
A/J	Deletion	10	117617698	117764072	146374	0	-2.6974	-2.4144	-4.8449	-4.66
A/J	Deletion	10	120875852	120889532	13680	0.0085	-3.8098	-3.4054	-5.8179	-5.8533
A/J	Deletion	11	17694056	17756211	62155	0.002	-2.3869	-1.7252	-3.8155	-3.06
A/J	Deletion	11	27226856	27238517	11661	0.007	-5.6405	-5.25	-6.4293	-3.8634
A/J	Deletion	11	27738972	27996231	257259	0	-2.4372	-2.2162	-4.1259	-3.5867
A/J	Deletion	11	30534210	30547924	13714	0	-6.5846	-6.0631	-11.0326	-9.2533
A/J	Deletion	11	57235628	57371563	135935	0	-2.3365	-1.5157	-3.5228	-1.9667
A/J	Deletion	11	58404493	58461265	56772	0.0195	-2.3803	-1.5743	-3.7108	-1.9633
A/J	Deletion	11	83486977	83515814	28837	0	-4.4686	-5.0068	-6.0069	-4.7967
A/J	Deletion	11	89544981	89558533	13552	0	-5.2838	-6.6081	-7.9949	-9.8133
A/J	Deletion	11	112719886	112881729	161843	0.0055	-1.6921	-1.1622	-2.5516	-1.2933
A/J	Deletion	11	113108653	113163035	54382	0.002	-2.7096	-1.3468	-3.7893	-2.4867
A/J	Deletion	11	113264968	113450789	185821	0.0235	-1.8784	-1.1577	-2.7067	-1.2428
A/J	Deletion	11	114861385	114933413	72028	0	-2.7423	-2.6171	-4.3113	-4.06
A/J	Deletion	11	116599617	116630202	30585	0	-5.7063	-5.4401	-8.5714	-8.0833
A/J	Deletion	12	10147509	10169800	22291	0.003	-3.8711	-3.6261	-6.4804	-5.53
A/J	Deletion	12	53141718	53148511	6793	0	-9.3275	-9.4009	-14.9933	-16.1467
A/J	Deletion	12	89234017	89407566	173549	0	-1.7049	-1.7748	-3.1331	-2.4067
A/J	Deletion	12	108559466	108582437	22971	0	-4.0137	-2.0315	-7.3993	-5.9333
A/J	Deletion	12	114686803	114722064	35261	0	-3.0639	-3.7207	-4.8396	-5.02
A/J	Deletion	12	115019707	116300327	1280620	0	-1.5068	-1	-3.1375	-2.33
A/J	Deletion	12	117114303	117358631	244328	0.002	-1.6487	-1.1081	-2.7854	-1.8334
A/J	Deletion	13	19958381	19964137	5756	0.0065	-5.9625	-6.8671	-10.91	-12.83
A/J	Deletion	13	61558478	62097998	539520	0	-1.7387	-1.3946	-3.364	-2.76
A/J	Deletion	13	79111352	79117268	5916	0.004	-6.771	-6.5225	-10.2756	-6.96
A/J	Deletion	13	87272281	87374303	102022	0.0165	-1.9696	-1.3608	-4.0652	-3.2067
A/J	Deletion	13	114009147	114196285	187138	0	-1.806	-1.322	-3.1433	-1.64
A/J	Deletion	13	114585241	114629063	43822	0	-2.8979	-1.4144	-4.154	-1.6933
A/J	Deletion	13	115286004	115473182	187178	0	-2.1824	-1.2397	-4.2386	-1.4567
A/J	Deletion	13	119150226	119178527	28301	0.0195	-3.0903	-2.9459	-5.0243	-4.3933
A/J	Deletion	14	17814148	17857186	43038	0	-6.573	-7.0045	-12.5309	-12.8933
A/J	Deletion	14	26695161	27112147	416986	0	-4.1053	-4.2568	-6.3649	-6.6234
A/J	Deletion	14	51562570	51600357	37787	0	-3.321	-2.3288	-5.8034	-4.62
A/J	Deletion	14	52490146	52503109	12963	0	-5.3257	-4.1757	-8.7767	-6.4767
A/J	Deletion	14	53408502	54499104	1090602	0	-2.3544	-2.1396	-4.05	-3.56
A/J	Deletion	14	91626362	91755664	129302	0.003	-1.7719	-1.1374	-2.8247	-2.1166
A/J	Deletion	15	49451138	49588546	137408	0.0015	-1.7757	-1.1532	-3.3633	-2.06
A/J	Deletion	15	64027568	64038836	11268	0.001	-4.0754	-4.5991	-5.8067	-5.8133
A/J	Deletion	15	79042921	79058247	15326	0	-4.9804	-5.2253	-5.589	-2.6833
A/J	Deletion	15	90917820	90976413	58593	0	-1.8247	-1.0878	-4.1662	-2.8066
A/J	Deletion	16	3449558	3687675	238117	0	-3.7227	-3.0968	-6.8033	-5.2066
A/J	Deletion	16	36245543	36333824	88281	0	-3.0584	-2.7455	-5.9383	-5.2133
A/J	Deletion	16	45339297	45368891	29594	0.011	-2.3429	-1.5721	-4.1497	-3.0933
A/J	Deletion	16	93613656	93648760	35104	0	-2.415	-2.2793	-4.8267	-4.4933
A/J	Deletion	17	7504478	7638455	133977	0	-3.8187	-4.1734	-5.8779	-6.43
A/J	Deletion	17	13215864	13842475	626611	0	-4.6396	-4.8514	-7.0885	-7.3867
A/J	Deletion	17	23057864	23285596	227732	0	-2.818	-2.5541	-4.5454	-4.2133
A/J	Deletion	17	24019424	24066123	46699	0.0005	-2.85	-2.1216	-4.2689	-3.68
A/J	Deletion	17	27427455	27584020	156565	0	-2.9896	-3.036	-4.6445	-4.3034
A/J	Deletion	17	29238777	29246678	7901	0	-9.6042	-10.1802	-11.7705	-10.3667
A/J	Deletion	17	33300212	33339599	39387	0.001	-3.0261	-2.4684	-4.7	-3.8967
A/J	Deletion	17	34377723	34445519	67796	0	-2.8054	-2.3918	-4.2266	-3.51
A/J	Deletion	17	36862043	36909308	47265	0	-2.4727	-2.1892	-5.4576	-4.51
A/J	Deletion	18	62752454	62760406	7952	0.0035	-3.2534	-0.93466	-7.9833	-4.0067
A/J	Deletion	18	72222178	72234611	12433	0.0025	-3.1866	-1.509	-6.6722	-7.6167
A/J	Deletion	18	75780206	75840217	60011	0	-2.6644	-2.16	-3.1259	-1.7267
A/J	Deletion	18	87953899	87998991	45092	0	-2.6508	-2.8198	-4.3258	-4.6333
A/J	Deletion	19	9220821	9755070	534249	0	-2.3169	-2.0045	-4.3825	-3.6267
A/J	Deletion	19	12240730	12322527	81797	0	-3.0228	-2.1352	-5.6881	-5.1005
A/J	Deletion	19	17285136	17435935	150799	0	-2.2441	-1.982	-3.6317	-2.6433
A/J	Deletion	19	19838044	19841384	3340	0.021	-8.1149	-8.4257	-12.22	-10.4833
AKR/J	Deletion	1	5100108	5104593	4485	0	-13.6081	-13.323	-18.747	-17.8879
AKR/J	Deletion	1	7889967	7928961	38994	0	-4.7985	-3.8854	-6.4507	-5.9879
AKR/J	Deletion	1	8094839	8124839	30000	0.0045	-4.0361	-3.6901	-6.2522	-6.6606
AKR/J	Deletion	1	46026741	46041675	14934	0.0015	-6.3945	-6.2786	-10.4356	-11.7515
AKR/J	Deletion	1	66878747	67065952	187205	0.0055	-1.9467	-1.2396	-2.7814	-1.4037
AKR/J	Deletion	1	90108112	90206775	98663	0	-2.7783	-3.2604	-3.827	-3.7394
AKR/J	Deletion	1	97662951	97794499	131548	0	-2.6461	-1.8125	-3.9044	-2.9394
AKR/J	Deletion	1	100517639	100547964	30325	0	-5.3909	-3.9115	-10.0794	-8.9758
AKR/J	Deletion	1	101165007	101199891	34884	0.0015	-3.2797	-2.1354	-5.3414	-3.5697
AKR/J	Deletion	1	102268574	102312211	43637	0	-3.4681	-2.75	-4.8983	-3.5212
AKR/J	Deletion	1	102614989	102765708	150719	0	-2.2208	-1.9739	-3.7199	-2.0727
AKR/J	Deletion	1	103064957	103140756	75799	0	-5.4394	-5.776	-9.6405	-9.4848
AKR/J	Deletion	1	113931894	113979284	47390	0.0015	-2.4892	-1.0208	-5.122	-2.5879
AKR/J	Deletion	1	116093714	116105584	11870	0.013	-5.3918	-4.3802	-7.4236	-8.4364
AKR/J	Deletion	1	153030092	153056970	26878	0.0065	-3.2905	-2.9818	-5.5488	-4.8909
AKR/J	Deletion	1	158380875	158401325	20450	0.0075	-3.6607	-2.4531	-7.4388	-7.1152
AKR/J	Deletion	1	175931944	176369893	437949	0	-1.8756	-1.2786	-3.0971	-2.0575
AKR/J	Deletion	1	177037626	177100517	62891	0.0145	-2.297	-0.59375	-3.6933	-0.91821
AKR/J	Deletion	1	184086335	184102253	15918	0	-5.5655	-5.0573	-10.1433	-10.4152
AKR/J	Deletion	1	185500242	185527811	27569	0	-6.2745	-4.3802	-11.5283	-13.1212
AKR/J	Deletion	2	46538049	46562592	24543	0.005	-4.824	-5.4688	-7.4667	-9.0091
AKR/J	Deletion	2	50724747	50768343	43596	0.021	-2.3806	-1.1719	-4.1545	-2.9818
AKR/J	Deletion	2	53184231	53187640	3409	0.021	-8.2591	-10.427	-16.1833	-17.5636
AKR/J	Deletion	2	56086440	56114918	28478	0	-4.3728	-3.4115	-7.3377	-6.9879
AKR/J	Deletion	2	83654542	83832872	178330	0	-2.975	-2.3802	-4.3734	-3.8575
AKR/J	Deletion	2	85971665	85987792	16127	0	-4.3667	-4.6875	-6.5333	-5.9939
AKR/J	Deletion	2	86302288	86353378	51090	0	-2.5535	-2.75	-3.842	-2.7818
AKR/J	Deletion	2	88434546	88516431	81885	0.0085	-2.3728	-1.9948	-3.8893	-3.6909
AKR/J	Deletion	2	89051172	89085489	34317	0	-5.8451	-6.375	-7.8546	-7.7879
AKR/J	Deletion	2	99981706	100025935	44229	0.0055	-2.8449	-2.4479	-3.8443	-2.8
AKR/J	Deletion	2	100291896	100617218	325322	0	-3.3214	-3.151	-4.1266	-3.9425
AKR/J	Deletion	2	122858235	122896886	38651	0.005	-2.865	-1.4687	-4.2677	-2.9515
AKR/J	Deletion	3	25416783	25456269	39486	0	-5.9792	-6.9479	-8.3188	-8.2545
AKR/J	Deletion	3	31410314	31481546	71232	0.0205	-2.4519	-2.0105	-4.7093	-3.6576
AKR/J	Deletion	3	37767705	37782451	14746	0.005	-3.9504	-2.2214	-5.5845	-4.3363
AKR/J	Deletion	3	46174328	46188122	13794	0	-7.1575	-6.6432	-8.5864	-9.1546
AKR/J	Deletion	3	47278475	47464379	185904	0.0015	-2.0506	-1.3854	-3.0341	-2.097
AKR/J	Deletion	3	48102486	48109265	6779	0.0385	-5.9714	-7.4531	-8.8051	-9.3849
AKR/J	Deletion	3	48185028	48288620	103592	0	-1.7263	-1.0599	-3.1786	-1.9606
AKR/J	Deletion	3	49024439	49208753	184314	0.003	-1.878	-1.2292	-3.0389	-2.3152
AKR/J	Deletion	3	65872878	65920971	48093	0.007	-2.8981	-3.25	-3.5132	-3.1697
AKR/J	Deletion	3	70469491	70560339	90848	0	-2.7325	-2.0625	-3.4445	-2.5879
AKR/J	Deletion	3	80912133	80926249	14116	0.0045	-4.5226	-5.2344	-6.1879	-5.9515
AKR/J	Deletion	3	87077817	87264542	186725	0.009	-2.0047	-1.1901	-3.0686	-2.1788
AKR/J	Deletion	3	105926041	106113373	187332	0	-2.5952	-2.5885	-3.7063	-3.6666
AKR/J	Deletion	3	140349715	140376812	27097	0.0015	-2.6467	-2.0053	-4.8967	-2.8273
AKR/J	Deletion	4	25214339	25226770	12431	0	-6.5724	-4.724	-10.5625	-10.1636
AKR/J	Deletion	4	32222227	32231244	9017	0.0255	-5.0816	-6.2917	-7.3078	-8.1636
AKR/J	Deletion	4	47884178	47935309	51131	0	-3.0756	-2.2812	-4.2362	-3.2424
AKR/J	Deletion	4	111582278	114008235	2425957	0	-3.7971	-3.4531	-6.189	-5.8424
AKR/J	Deletion	4	137508113	137544392	36279	0	-3.1986	-2.5469	-4.5972	-5.6424
AKR/J	Deletion	4	139201446	139222945	21499	0.027	-2.9995	-2.9401	-4.3676	-4.1666
AKR/J	Deletion	4	139966882	139987486	20604	0.0015	-3.2662	-2.2683	-5.4128	-3.6031
AKR/J	Deletion	4	143744899	143760645	15746	0	-6.5161	-5.9765	-10.6751	-10.0394
AKR/J	Deletion	5	10875595	11812295	936700	0	-1.9441	-1.7552	-3.5133	-3.1031
AKR/J	Deletion	5	23200151	23357785	157634	0.0035	-1.7933	-1.3333	-3.1157	-1.497
AKR/J	Deletion	5	49196436	49244995	48559	0	-3.4595	-3.3438	-3.9956	-3.7697
AKR/J	Deletion	5	50017958	50024664	6706	0.03	-6.507	-6.8047	-8.9697	-9.0636
AKR/J	Deletion	5	62169323	62192626	23303	0	-6.6031	-8.4271	-9.8655	-8.9152
AKR/J	Deletion	5	66879299	66893974	14675	0	-7.0399	-8.0755	-12.404	-14.2091
AKR/J	Deletion	5	93833930	96238006	2404076	0	-2.0426	-2.1146	-3.5547	-3.5394
AKR/J	Deletion	5	110925226	110935510	10284	0	-6.8553	-5.3883	-11.8106	-11.8545
AKR/J	Deletion	5	137599771	137633787	34016	0	-3.7217	-3.4792	-5.9019	-3.5594
AKR/J	Deletion	5	138270724	138329434	58710	0	-2.8775	-2.1719	-4.4034	-3.8303
AKR/J	Deletion	6	47060331	47118738	58407	0	-3.3851	-3.4062	-5.6594	-5.2303
AKR/J	Deletion	6	68540701	70649929	2109228	0	-2.086	-1.4635	-3.6632	-2.5576
AKR/J	Deletion	6	74420174	74432917	12743	0	-6.3588	-5.2656	-9.8168	-7.5333
AKR/J	Deletion	6	78626745	78661228	34483	0.02	-3.488	-3.4193	-3.9584	-2.8576
AKR/J	Deletion	6	111055000	111081909	26909	0.0335	-3.402	-2.963	-4.8098	-2.7742
AKR/J	Deletion	6	111259969	111313017	53048	0	-2.5774	-1.6248	-3.5124	-1.9516
AKR/J	Deletion	6	125339674	125354771	15097	0.002	-4.1587	-4.3698	-8.1203	-7.7818
AKR/J	Deletion	6	129589177	132040888	2451711	0	-1.665	-0.875	-3.1234	-1.697
AKR/J	Deletion	6	132581329	133121998	540669	0	-1.9473	-1.138	-3.1405	-1.9606
AKR/J	Deletion	6	137135304	137332027	196723	0.002	-1.8332	-0.95312	-2.7355	-1.3939
AKR/J	Deletion	6	137572997	137601447	28450	0.007	-3.2095	-3	-4.535	-2.9061
AKR/J	Deletion	6	145391229	145533426	142197	0.0005	-2.3006	-1.1094	-3.3646	-1.2606
AKR/J	Deletion	6	145628557	145736348	107791	0.0035	-2.22	-1.1042	-3.2488	-1.5333
AKR/J	Deletion	6	146305069	146372979	67910	0.0095	-2.5918	-2.184	-3.4173	-2.2061
AKR/J	Deletion	7	3678674	3850086	171412	0.003	-2.136	-1.9427	-3.9015	-3.5333
AKR/J	Deletion	7	7159063	10691980	3532917	0	-1.9094	-1.875	-3.5373	-3.5455
AKR/J	Deletion	7	12645199	12771955	126756	0	-2.2278	-1.3854	-3.8495	-2.8242
AKR/J	Deletion	7	17841056	18162452	321396	0	-2.064	-1.9271	-3.7827	-3.5697
AKR/J	Deletion	7	32451804	34168091	1716287	0	-2.1905	-2.1354	-4.1808	-4.0091
AKR/J	Deletion	7	37352819	37360741	7922	0.0145	-6.349	-5.0442	-8.0076	-8.6
AKR/J	Deletion	7	47050348	47102132	51784	0.0125	-2.6237	-1.6172	-3.7546	-2.0272
AKR/J	Deletion	7	47288051	47363019	74968	0	-2.6545	-1.6588	-3.8558	-1.7515
AKR/J	Deletion	7	59472982	59561436	88454	0	-2.5105	-1.5599	-3.8054	-2.6636
AKR/J	Deletion	7	63685769	63718114	32345	0	-4.8798	-4.7917	-8.307	-8.1849
AKR/J	Deletion	7	66358150	66366270	8120	0.006	-6.6816	-7.724	-10.245	-10.4545
AKR/J	Deletion	7	67819385	67919488	100103	0	-3.1022	-2.9635	-5.6466	-5.1152
AKR/J	Deletion	7	68087453	68141113	53660	0.0125	-3.6359	-2.6536	-5.1542	-3.9878
AKR/J	Deletion	7	73404424	73428097	23673	0.002	-3.8845	-2.8047	-4.6976	-2.734
AKR/J	Deletion	7	73458901	73466789	7888	0	-8.683	-11.375	-13.9836	-16.2364
AKR/J	Deletion	7	110628678	110705079	76401	0.0035	-2.9291	-2.5677	-3.9846	-2.8667
AKR/J	Deletion	7	110841254	111067472	226218	0	-2.0242	-1.3438	-3.2056	-1.9636
AKR/J	Deletion	7	111389576	111508677	119101	0	-3.9444	-4.1067	-6.6945	-6.0667
AKR/J	Deletion	7	111645387	111693829	48442	0	-3.6875	-2.0052	-7.2077	-6.7697
AKR/J	Deletion	7	112979074	113473904	494830	0	-2.2223	-2.3646	-3.7957	-4.0606
AKR/J	Deletion	7	114247999	114293727	45728	0	-3.3948	-1.8698	-5.4695	-5.1333
AKR/J	Deletion	8	31552475	31600758	48283	0	-3.1985	-1.9062	-4.1313	-2.297
AKR/J	Deletion	8	32606601	32655087	48486	0.002	-2.9982	-1.8594	-4.4942	-1.1633
AKR/J	Deletion	8	35537954	35593878	55924	0.0055	-2.6342	-1.7135	-3.6006	-1.9636
AKR/J	Deletion	8	36336388	36360410	24022	0	-4.1371	-4.7083	-6.9107	-4.303
AKR/J	Deletion	8	42091621	42118946	27325	0.0005	-3.192	-1.5052	-4.8266	-1.2848
AKR/J	Deletion	8	85662272	85783806	121534	0.003	-1.9591	-1.1913	-2.99	-1.303
AKR/J	Deletion	8	86004782	86102855	98073	0.009	-2.5194	-2.4167	-3.3527	-1.7425
AKR/J	Deletion	8	92362117	92466165	104048	0	-2.9334	-2.0833	-5.215	-4.0242
AKR/J	Deletion	9	34877829	34900954	23125	0	-10.2755	-9.9036	-20.8142	-22.9606
AKR/J	Deletion	9	38077898	38234521	156623	0	-2.2169	-1.224	-3.8807	-1.9212
AKR/J	Deletion	9	41810038	41836019	25981	0.0115	-2.8804	-2.5261	-5.3881	-3.4424
AKR/J	Deletion	9	62386655	62598076	211421	0.01	-1.8016	-1.1667	-2.7262	-1.3333
AKR/J	Deletion	9	81556703	81654961	98258	0.003	-2.3257	-1.401	-3.3123	-2.1455
AKR/J	Deletion	9	81949075	81986884	37809	0.01	-3.1596	-2.2814	-4.1037	-3.0264
AKR/J	Deletion	9	103923836	103938609	14773	0.0085	-4.346	-3.9661	-6.6165	-7.2849
AKR/J	Deletion	9	104299937	104439360	139423	0	-2.5094	-1.3905	-3.2504	-1.5941
AKR/J	Deletion	9	104883856	105319458	435602	0	-1.8212	-0.99304	-2.6624	-1.1909
AKR/J	Deletion	9	115383215	115505963	122748	0.0075	-2.0537	-1.1744	-3.2889	-1.2333
AKR/J	Deletion	9	117878712	117908792	30080	0.0075	-3.9843	-2.8177	-7.2138	-5.8666
AKR/J	Deletion	9	121129963	121150960	20997	0	-10.9617	-12.1667	-14.8731	-15.4303
AKR/J	Deletion	10	7230602	7236681	6079	0	-14.4132	-16.2265	-19.101	-22.5394
AKR/J	Deletion	10	8482622	8486063	3441	0.012	-9.903	-8.9349	-11.9467	-8.8454
AKR/J	Deletion	10	15151619	15190537	38918	0	-5.3358	-4.5104	-9.9162	-9.4121
AKR/J	Deletion	10	20464433	20486273	21840	0.007	-3.6414	-3.2814	-4.3223	-2.2909
AKR/J	Deletion	10	81125329	81458908	333579	0.0025	-2.0705	-1.9791	-3.6831	-3.6879
AKR/J	Deletion	10	88387820	88433352	45532	0	-2.4601	-1.625	-3.9453	-3.0242
AKR/J	Deletion	10	92811102	93103092	291990	0.005	-1.8708	-1.0104	-2.9315	-1.2636
AKR/J	Deletion	10	93552894	93618624	65730	0.0215	-2.1259	-1.3047	-3.2285	-2.4758
AKR/J	Deletion	10	99008245	99098918	90673	0	-2.3345	-1.2708	-3.8558	-1.9515
AKR/J	Deletion	10	117661217	117722166	60949	0	-2.9332	-3.2005	-5.1064	-5.0667
AKR/J	Deletion	10	117759481	117790863	31382	0.006	-3.5049	-3.8541	-5.6027	-5.7303
AKR/J	Deletion	11	17716384	17774368	57984	0.013	-2.215	-1.6771	-3.4479	-1.7121
AKR/J	Deletion	11	18154846	18605420	450574	0	-1.5287	-0.84374	-2.6481	-1.4091
AKR/J	Deletion	11	31590208	31599287	9079	0	-6.8594	-5.4531	-10.8674	-9.9727
AKR/J	Deletion	11	31835968	31860813	24845	0.0305	-3.1578	-1.9427	-4.1613	-2.7636
AKR/J	Deletion	11	32466895	32487471	20576	0	-4.0913	-3.6302	-5.8635	-5.0242
AKR/J	Deletion	11	57133976	57367208	233232	0	-2.1126	-1.6016	-3.1353	-1.2788
AKR/J	Deletion	11	58396551	58477048	80497	0	-2.5168	-1.849	-3.9116	-1.9273
AKR/J	Deletion	11	58609065	58690862	81797	0	-2.5908	-1.8854	-3.5462	-1.5515
AKR/J	Deletion	11	70968233	71136233	168000	0	-5.3217	-4.75	-9.1935	-8.9091
AKR/J	Deletion	11	82792177	82851689	59512	0	-3.1611	-2.448	-5.8342	-4.6697
AKR/J	Deletion	11	83486977	83515814	28837	0	-4.7668	-4.9791	-7.7047	-8.4061
AKR/J	Deletion	11	88762814	89039331	276517	0	-2.1408	-1.375	-2.821	-1.3697
AKR/J	Deletion	11	89544981	89558533	13552	0	-5.78	-6.0885	-9.6312	-10.4667
AKR/J	Deletion	11	89850317	89903517	53200	0	-2.9787	-2.1302	-4.3616	-3.5818
AKR/J	Deletion	11	94650186	94687961	37775	0.0185	-2.9685	-2.8803	-4.7745	-4.1848
AKR/J	Deletion	12	10147509	10169800	22291	0.013	-3.8949	-3.2786	-6.7549	-6.603
AKR/J	Deletion	12	27173238	27236810	63572	0	-2.7267	-1.7104	-3.9145	-1.7415
AKR/J	Deletion	12	27425512	27453729	28217	0	-3.3615	-3.3567	-5.0386	-4.3545
AKR/J	Deletion	12	53141718	53148511	6793	0	-11.369	-10.7969	-16.3282	-18.1394
AKR/J	Deletion	12	89237344	89407566	170222	0	-2.0893	-1.75	-4.2374	-3.5182
AKR/J	Deletion	12	104953542	105196085	242543	0	-2.2632	-2.1615	-4.3223	-3.6576
AKR/J	Deletion	12	108559466	108582437	22971	0	-4.8402	-4.6667	-7.0641	-4.2364
AKR/J	Deletion	12	115119648	117135088	2015440	0	-1.4368	-0.90984	-3.3469	-2.503
AKR/J	Deletion	13	12676941	13343531	666590	0	-2.9541	-2.5521	-4.4284	-3.9152
AKR/J	Deletion	13	16473287	16613736	140449	0	-1.8445	-0.94531	-3.2241	-1.797
AKR/J	Deletion	13	17959482	18123013	163531	0.023	-1.7899	-1.099	-2.8584	-1.2909
AKR/J	Deletion	13	18179576	18199131	19555	0.001	-4.5446	-3.3984	-7.8991	-5.5
AKR/J	Deletion	13	67133421	67158549	25128	0.0145	-3.3748	-2.3542	-4.7827	-3.4485
AKR/J	Deletion	13	67262409	67288611	26202	0.0045	-3.02	-1.9766	-4.8667	-4.0636
AKR/J	Deletion	13	76050374	76079504	29130	0.0035	-3.6804	-2.2031	-6.0595	-5.3182
AKR/J	Deletion	13	87170055	87372065	202010	0.002	-1.2942	-0.33333	-3.5898	-2.5697
AKR/J	Deletion	13	119112614	119178527	65913	0.022	-2.4071	-2.1615	-3.1093	-1.6
AKR/J	Deletion	14	26694081	27112147	418066	0	-4.161	-4.3594	-6.2569	-6.3697
AKR/J	Deletion	14	50101611	50122219	20608	0.025	-3.6111	-4.2213	-5.0461	-6.2303
AKR/J	Deletion	14	51564753	51595901	31148	0.001	-2.875	-1.2292	-7.9792	-6.1394
AKR/J	Deletion	14	52445244	52604177	158933	0.001	-1.3269	-0.67968	-3.2558	-1.5462
AKR/J	Deletion	14	53408502	54505842	1097340	0	-2.5456	-2.0312	-4.1624	-3.5394
AKR/J	Deletion	15	5894544	5913620	19076	0.003	-3.3578	-1.9948	-8.1937	-7.1455
AKR/J	Deletion	15	39681565	39695638	14073	0.0425	-3.1921	-2.4271	-4.8186	-3.9939
AKR/J	Deletion	15	49341601	49393142	51541	0.003	-2.1466	-1.3724	-4.7172	-3.7546
AKR/J	Deletion	15	79045221	79056778	11557	0	-5.5658	-4.651	-5.6816	-7.3333
AKR/J	Deletion	15	85746176	85771034	24858	0.008	-2.4783	-1.651	-4.5742	-1.5455
AKR/J	Deletion	16	31737428	31739683	2255	0.001	-10.816	-11.4792	-17.9596	-15.303
AKR/J	Deletion	16	44792271	44907654	115383	0	-2.6299	-1.2292	-6.2982	-5.9818
AKR/J	Deletion	16	45064756	45068152	3396	0.022	-7.4089	-5.9922	-13.1712	-14.4
AKR/J	Deletion	16	89927923	89932483	4560	0.0015	-7.0646	-5.2552	-12.5939	-18.3879
AKR/J	Deletion	17	7504478	7638455	133977	0	-4.0188	-4.2396	-4.7351	-4.903
AKR/J	Deletion	17	13215864	13842475	626611	0	-4.7536	-4.9688	-6.0847	-6.1697
AKR/J	Deletion	17	21259136	21388016	128880	0	-2.3401	-1.6354	-3.5321	-2.7879
AKR/J	Deletion	17	27425039	27587346	162307	0	-2.6372	-2.5183	-4.1563	-4.1303
AKR/J	Deletion	17	29238777	29246678	7901	0.001	-10.3884	-11.1094	-10.7835	-9.703
AKR/J	Deletion	17	33302201	33339599	37398	0.0005	-3.4633	-3.1979	-5.495	-3.5152
AKR/J	Deletion	17	34377723	34444417	66694	0	-3.0345	-2.651	-5.0091	-3.4485
AKR/J	Deletion	17	35465883	35613431	147548	0	-4.1179	-3.2656	-7.1139	-6.6121
AKR/J	Deletion	17	36792655	36909308	116653	0	-2.5169	-1.9317	-6.1083	-4.2667
AKR/J	Deletion	18	6194673	6200328	5655	0.0025	-6.4592	-4.7474	-10.6101	-10.9333
AKR/J	Deletion	18	10608273	10619644	11371	0.0195	-3.1501	-1.224	-5.816	-3.8303
AKR/J	Deletion	18	28403718	28416436	12718	0	-5.6281	-4.9375	-11.7533	-11.6788
AKR/J	Deletion	18	66336260	66355713	19453	0.0165	-3.5218	-2.9635	-6.0727	-7
AKR/J	Deletion	18	72222178	72230078	7900	0.013	-4.9225	-3.8386	-9.647	-12.6788
AKR/J	Deletion	19	17287381	17435935	148554	0	-2.4304	-2.0678	-3.6412	-2.9576
AKR/J	Deletion	19	23637571	23673828	36257	0.0045	-1.838	-1.3177	-4.0355	-1.3758
AKR/J	Deletion	19	57305209	57325944	20735	0.019	-3.0784	-3.1927	-4.5155	-3.3697
BALB/cJ	Deletion	1	5100108	5104593	4485	0	-17.4408	-17.0232	-16.298	-15.2442
BALB/cJ	Deletion	1	7889967	7927831	37864	0	-3.8986	-3.6647	-4.9775	-3.814
BALB/cJ	Deletion	1	111637525	111701053	63528	0	-6.4125	-4.5549	-8.72	-6.8198
BALB/cJ	Deletion	1	172976897	173046734	69837	0.015	-3.1692	-2.7081	-2.5655	-2.4506
BALB/cJ	Deletion	1	174195429	174235972	40543	0.008	-3.3005	-1.6821	-3.0442	-2.6337
BALB/cJ	Deletion	1	176224709	176369893	145184	0	-2.3291	-2.2081	-3.081	-2.2907
BALB/cJ	Deletion	1	191619673	191644619	24946	0.024	-3.4881	-1.4682	-4.2669	-2.2849
BALB/cJ	Deletion	2	83654542	83832872	178330	0	-3.9039	-3.4566	-4.0838	-2.8285
BALB/cJ	Deletion	2	85971665	85987792	16127	0	-4.368	-3.4393	-6.4388	-5.5581
BALB/cJ	Deletion	2	89051172	89085489	34317	0	-4.2336	-4.9191	-8.4305	-8.7558
BALB/cJ	Deletion	2	100291896	100617218	325322	0	-2.9296	-2.8902	-4.1219	-4.1076
BALB/cJ	Deletion	2	118451961	118483708	31747	0.0045	-3.1886	-2.8093	-3.7017	-2.4186
BALB/cJ	Deletion	2	122858235	122896886	38651	0.0185	-3.2651	-2.1445	-3.3611	-1.8808
BALB/cJ	Deletion	2	146022461	146028289	5828	0.0005	-8.0135	-6.763	-9.4273	-7.093
BALB/cJ	Deletion	2	153897030	153909621	12591	0	-8.4194	-6.948	-9.4619	-8.2035
BALB/cJ	Deletion	2	155875129	155892153	17024	0.002	-4.557	-4.9508	-5.5897	-5.1046
BALB/cJ	Deletion	3	15334921	15806177	471256	0	-3.0397	-2.6503	-4.3494	-4.2645
BALB/cJ	Deletion	3	48190352	48199478	9126	0.0015	-7.7036	-4.6647	-8.0175	-4.3721
BALB/cJ	Deletion	3	49054189	49169311	115122	0.0015	-1.9691	-1.4306	-3.1727	-2.2238
BALB/cJ	Deletion	3	87094784	87267998	173214	0.005	-2.2105	-1.2775	-2.9228	-1.7791
BALB/cJ	Deletion	3	88571199	88705355	134156	0	-3.6271	-3.3064	-3.9542	-3.7035
BALB/cJ	Deletion	3	92008940	92095588	86648	0	-6.2197	-7.1445	-7.5476	-7.8692
BALB/cJ	Deletion	3	105931168	106113373	182205	0	-2.502	-2.8035	-3.623	-4.1453
BALB/cJ	Deletion	3	125554201	125603338	49137	0.007	-2.69	-1.3596	-3.5193	-2.5087
BALB/cJ	Deletion	3	126685401	126753661	68260	0.014	-2.6335	-1.4682	-2.9881	-2.0756
BALB/cJ	Deletion	3	126853524	126990495	136971	0	-2.4423	-1.1156	-3.1145	-1.9273
BALB/cJ	Deletion	3	127054272	127129102	74830	0.0055	-2.5258	-2.3979	-2.8595	-1.6686
BALB/cJ	Deletion	3	127356943	127410482	53539	0.024	-2.7987	-2.3931	-3.4614	-2.3605
BALB/cJ	Deletion	3	127583008	127628406	45398	0.0215	-2.8503	-1.4855	-3.7724	-2.657
BALB/cJ	Deletion	3	127718528	127751958	33430	0.0035	-3.9932	-2.9827	-3.4635	-1.9157
BALB/cJ	Deletion	4	10676447	10685458	9011	0.026	-6.3114	-5.7168	-8.1817	-8.2995
BALB/cJ	Deletion	4	25214339	25226770	12431	0.0005	-7.8182	-5.6532	-7.0042	-4.7558
BALB/cJ	Deletion	4	30296560	30302138	5578	0.019	-11.961	-12.2774	-12.3663	-11.8634
BALB/cJ	Deletion	4	32133338	32231244	97906	0.007	-2.6032	-1.4162	-2.78	-1.7849
BALB/cJ	Deletion	4	41737984	42665844	927860	0	-2.8906	-2.8411	-3.0503	-2.8518
BALB/cJ	Deletion	4	42726257	42788662	62405	0.0135	-2.944	-2.9336	-2.7821	-2.7442
BALB/cJ	Deletion	4	60052991	61524136	1471145	0	-5.1367	-5.2832	-6.6924	-6.8081
BALB/cJ	Deletion	4	111726032	114021203	2295171	0	-3.9345	-3.4913	-5.8965	-5.5523
BALB/cJ	Deletion	4	121411365	122203142	791777	0	-4.722	-4.2254	-6.1861	-5.6163
BALB/cJ	Deletion	4	137509338	137537806	28468	0	-4.4609	-4.2514	-4.3709	-4.1338
BALB/cJ	Deletion	4	138212593	138279630	67037	0.005	-2.7286	-1.9191	-2.9277	-2.0058
BALB/cJ	Deletion	4	154211323	154242597	31274	0	-5.4051	-2.5838	-5.0744	-2.4845
BALB/cJ	Deletion	5	5111001	5114345	3344	0.0005	-11.2717	-13.6995	-14.2951	-13.186
BALB/cJ	Deletion	5	10850394	11931236	1080842	0	-4.1443	-4.3353	-5.9844	-5.8605
BALB/cJ	Deletion	5	14901698	15221921	320223	0	-3.7097	-4.0028	-3.9346	-4.2936
BALB/cJ	Deletion	5	22684921	22701097	16176	0.007	-6.0841	-5.4566	-6.0504	-6.6279
BALB/cJ	Deletion	5	23200151	23239472	39321	0.0005	-3.5342	-3.1907	-4.2286	-3.404
BALB/cJ	Deletion	5	23306797	23379674	72877	0	-2.6557	-1.6243	-3.4741	-2.1221
BALB/cJ	Deletion	5	44107542	44127875	20333	0.0015	-4.0259	-2.2202	-4.4053	-3.3314
BALB/cJ	Deletion	5	49204391	49244995	40604	0.01	-2.6848	-2.2168	-3.2783	-2.5843
BALB/cJ	Deletion	5	63736913	63794245	57332	0	-2.8344	-2	-3.5878	-2.314
BALB/cJ	Deletion	5	75128770	75156018	27248	0	-3.7678	-2	-4.5266	-2.1617
BALB/cJ	Deletion	5	88653877	88663462	9585	0	-6.914	-7.4104	-8.5886	-9.0058
BALB/cJ	Deletion	5	93839210	96240381	2401171	0	-3.561	-3.9191	-4.3029	-4.5116
BALB/cJ	Deletion	5	105009392	105349533	340141	0	-3.2393	-2.8468	-4.125	-3.782
BALB/cJ	Deletion	5	137597550	137633787	36237	0.006	-3.8844	-1.9133	-3.4902	-0.88372
BALB/cJ	Deletion	5	148936637	148949078	12441	0.006	-5.1372	-2.5954	-6.0698	-4.9186
BALB/cJ	Deletion	6	17507461	17528892	21431	0.0105	-3.8786	-2.6156	-4.5785	-2.6657
BALB/cJ	Deletion	6	47076155	47119818	43663	0	-5.094	-4.4364	-5.5993	-4.7355
BALB/cJ	Deletion	6	50720523	50726136	5613	0.0125	-8.3757	-7.8324	-9.1521	-10.0814
BALB/cJ	Deletion	6	74424873	74432917	8044	0.0005	-8.5527	-7.5086	-8.6388	-8.7151
BALB/cJ	Deletion	6	111266725	111274621	7896	0.001	-7.7818	-9.2544	-9.0164	-8.9157
BALB/cJ	Deletion	6	123346486	123557383	210897	0.02	-2.3276	-2.4046	-2.6741	-2.936
BALB/cJ	Deletion	6	125339674	125352574	12900	0.0015	-7.3185	-7.0636	-6.6321	-6.7151
BALB/cJ	Deletion	6	129587987	130284535	696548	0	-2.9627	-2.1387	-3.5999	-2.4535
BALB/cJ	Deletion	6	131438358	132008841	570483	0	-3.3556	-2.9943	-4.1243	-3.4564
BALB/cJ	Deletion	6	132581329	132622479	41150	0	-5.7582	-4.4364	-6.7626	-5.3982
BALB/cJ	Deletion	6	132878402	133121998	243596	0	-2.7032	-2.0173	-3.2706	-2.5698
BALB/cJ	Deletion	6	134341149	134383201	42052	0.012	-3.1725	-0.9422	-3.1712	-1.5233
BALB/cJ	Deletion	6	136669619	136727575	57956	0.0015	-3.4505	-2.2233	-3.3462	-2.2907
BALB/cJ	Deletion	6	137292086	137315103	23017	0.0025	-4.2905	-4.3583	-4.5206	-3.1541
BALB/cJ	Deletion	6	140066558	140116458	49900	0.0015	-3.2593	-1.5925	-3.0983	-1.4157
BALB/cJ	Deletion	6	146802109	146886257	84148	0	-2.7887	-1.5665	-3.0959	-2.0407
BALB/cJ	Deletion	6	147499555	147503430	3875	0	-22.1927	-27.5376	-22.7539	-30.0814
BALB/cJ	Deletion	7	3648698	3867539	218841	0	-5.7977	-6.1734	-6.084	-6.1337
BALB/cJ	Deletion	7	11350688	12150658	799970	0	-2.903	-2.7225	-3.1663	-3.0495
BALB/cJ	Deletion	7	20648703	24123460	3474757	0	-7.1049	-7.2081	-7.8137	-7.8605
BALB/cJ	Deletion	7	32625514	34165771	1540257	0	-2.9304	-2.8555	-3.3391	-3.2151
BALB/cJ	Deletion	7	47037959	47102132	64173	0.0145	-2.7093	-1.7774	-3.2213	-2.3779
BALB/cJ	Deletion	7	47286909	47363019	76110	0	-3.4461	-1.7746	-3.2938	-2.0523
BALB/cJ	Deletion	7	59459483	59535482	75999	0	-3.186	-2.2842	-3.337	-2.4186
BALB/cJ	Deletion	7	65096285	65106451	10166	0	-10.1492	-8.922	-12.1703	-13.2471
BALB/cJ	Deletion	7	67819385	67919488	100103	0	-3.2383	-2.711	-4.7019	-4.1337
BALB/cJ	Deletion	7	110610185	110705079	94894	0.0015	-2.5108	-1.2716	-3.6305	-2.8402
BALB/cJ	Deletion	7	111389576	111510964	121388	0	-4.5146	-3.8931	-5.1541	-4.6599
BALB/cJ	Deletion	7	111648639	111699904	51265	0	-5.3439	-4.8554	-5.1892	-4.2645
BALB/cJ	Deletion	7	112977934	113472729	494795	0	-2.7402	-2.9682	-3.1441	-3.4302
BALB/cJ	Deletion	7	114247999	114293727	45728	0.0005	-4.0576	-2.8324	-4.8855	-3.7326
BALB/cJ	Deletion	8	16940510	16965324	24814	0.0095	-4.2549	-3.8237	-4.1345	-3.8372
BALB/cJ	Deletion	8	19333912	19475030	141118	0	-3.1986	-2.633	-3.7171	-2.907
BALB/cJ	Deletion	8	22159680	22805565	645885	0	-4.4479	-3.685	-4.9922	-4.2704
BALB/cJ	Deletion	8	31544526	31584766	40240	0	-4.0272	-2.6676	-4.0715	-2.8779
BALB/cJ	Deletion	8	32781278	32827765	46487	0.0025	-3.6022	-3.6936	-3.7045	-3.157
BALB/cJ	Deletion	8	34155509	34347100	191591	0	-2.6109	-1.5896	-2.6116	-1.5901
BALB/cJ	Deletion	8	34949636	35018653	69017	0.001	-2.958	-2.3324	-3.353	-1.9477
BALB/cJ	Deletion	8	36336388	36360410	24022	0	-5.8841	-5	-5.739	-3.157
BALB/cJ	Deletion	8	38938897	39030291	91394	0.0205	-2.5034	-1.8266	-2.778	-2.3314
BALB/cJ	Deletion	8	42091621	42118946	27325	0	-4.5004	-2.8266	-4.9163	-4.5
BALB/cJ	Deletion	8	86004782	86102855	98073	0	-3.2067	-1.8641	-3.3034	-2.0697
BALB/cJ	Deletion	8	95486453	95633628	147175	0.007	-2.7796	-1.867	-2.0836	-1.0232
BALB/cJ	Deletion	8	116234038	116354150	120112	0.004	-2.5944	-0.9711	-2.3349	-0.65273
BALB/cJ	Deletion	8	125713333	125735076	21743	0.0045	-5.1463	-4.1965	-4.4712	-2.0058
BALB/cJ	Deletion	8	127229741	127887575	657834	0	-2.4601	-1.5723	-2.2538	-1.4205
BALB/cJ	Deletion	8	128061033	128093833	32800	0.0065	-3.8779	-2.6879	-3.4873	-1.8518
BALB/cJ	Deletion	9	34877829	34900954	23125	0	-13.4535	-14.5925	-16.9038	-16.5465
BALB/cJ	Deletion	9	38082926	38234521	151595	0	-2.7733	-1.6012	-3.2888	-1.8314
BALB/cJ	Deletion	9	41012198	41033981	21783	0	-4.825	-4.5203	-5.3195	-5.6976
BALB/cJ	Deletion	9	41363307	41382521	19214	0	-8.2043	-7.6243	-7.7362	-5.4097
BALB/cJ	Deletion	9	41777491	41836019	58528	0	-3.561	-2.3526	-3.2698	-1.8814
BALB/cJ	Deletion	9	47754523	47843310	88787	0	-3.2881	-1.7861	-2.5901	-1.6279
BALB/cJ	Deletion	9	81112349	81154998	42649	0.013	-3.4597	-3.9075	-3.6478	-3.0058
BALB/cJ	Deletion	9	103487139	103515607	28468	0.02	-4.0109	-2.5722	-3.5075	-1.4201
BALB/cJ	Deletion	9	103923836	103938609	14773	0.0005	-5.6858	-5.4827	-5.5577	-3.4564
BALB/cJ	Deletion	9	104299937	104429161	129224	0	-3.0058	-1.7052	-2.886	-1.7035
BALB/cJ	Deletion	9	105045039	105210612	165573	0	-2.5374	-1.6069	-2.6999	-1.622
BALB/cJ	Deletion	9	105312234	105363021	50787	0.0135	-2.9018	-1.6154	-2.9533	-2.343
BALB/cJ	Deletion	9	111536533	111552301	15768	0.003	-4.9355	-3.8988	-5.2266	-3.843
BALB/cJ	Deletion	9	115383215	115430969	47754	0	-3.786	-2.0159	-3.4001	-0.85465
BALB/cJ	Deletion	9	116167435	116174241	6806	0.0005	-9.7242	-9.8555	-7.8156	-9.8895
BALB/cJ	Deletion	9	121129963	121150960	20997	0	-14.5413	-16.159	-14.2566	-16.2471
BALB/cJ	Deletion	10	7220931	7236681	15750	0	-8.102	-5.2283	-7.8704	-3.2035
BALB/cJ	Deletion	10	8481556	8486063	4507	0.015	-9.4386	-6.6705	-8.7497	-6.7151
BALB/cJ	Deletion	10	18088633	18092035	3402	0.012	-11.3497	-12.9393	-11.0755	-11.9855
BALB/cJ	Deletion	10	21732274	21869910	137636	0	-3.6919	-3.4566	-4.2565	-3.4535
BALB/cJ	Deletion	10	22190165	22260730	70565	0	-3.7874	-2.3815	-3.9166	-2.9942
BALB/cJ	Deletion	10	48019983	48051046	31063	0	-4.9536	-4.6705	-5.1237	-3.75
BALB/cJ	Deletion	10	67510522	67554681	44159	0.005	-2.922	-2.5231	-3.2296	-2.811
BALB/cJ	Deletion	10	81126479	81455539	329060	0	-2.6726	-2.7572	-3.1429	-3.2093
BALB/cJ	Deletion	10	88387820	88433352	45532	0.0015	-3.1782	-2.6301	-3.3047	-2.3663
BALB/cJ	Deletion	10	91911720	91932175	20455	0.001	-4.3266	-3.8006	-4.5552	-3.0988
BALB/cJ	Deletion	10	92809992	93104153	294161	0	-2.6953	-1.9884	-2.3766	-0.97674
BALB/cJ	Deletion	10	93550639	93618624	67985	0	-3.0464	-2.5896	-3.1849	-2.2151
BALB/cJ	Deletion	10	93690914	93751815	60901	0.0015	-3.1779	-2.0983	-2.9697	-2.1919
BALB/cJ	Deletion	10	102909387	102913914	4527	0.002	-9.9723	-11.9422	-10.614	-10.8779
BALB/cJ	Deletion	10	103487471	103632703	145232	0	-2.1338	-1.8324	-2.9268	-2.0465
BALB/cJ	Deletion	10	103689028	103743722	54694	0.008	-2.9126	-2.1677	-3.0288	-2.0727
BALB/cJ	Deletion	10	104415741	104451552	35811	0.002	-3.6474	-0.55491	-4.0237	-1.7151
BALB/cJ	Deletion	10	104686938	104733730	46792	0.025	-2.2633	-1.3873	-3.2369	-1.5726
BALB/cJ	Deletion	10	107243008	107258882	15874	0.0065	-4.7349	-4.8758	-4.9368	-4.625
BALB/cJ	Deletion	10	117598290	117805843	207553	0	-3.5946	-2.7081	-3.7281	-3.3982
BALB/cJ	Deletion	10	120875852	120888432	12580	0.0005	-5.5655	-5.5549	-5.9976	-6.564
BALB/cJ	Deletion	10	123504961	123511856	6895	0.0205	-7.1371	-6.4682	-6.8763	-5.0698
BALB/cJ	Deletion	11	15191209	15197646	6437	0.018	-9.6474	-7.9653	-10.0884	-10.3198
BALB/cJ	Deletion	11	17694056	17769856	75800	0	-3.1513	-1.7861	-3.32	-2.0465
BALB/cJ	Deletion	11	18358120	18394259	36139	0.0005	-3.8426	-3.9421	-3.5548	-2.8518
BALB/cJ	Deletion	11	18669152	18729914	60762	0.005	-3.7996	-2.133	-4.2214	-1.9389
BALB/cJ	Deletion	11	30509125	30547924	38799	0.0015	-3.1945	-1.682	-4.5709	-3.4855
BALB/cJ	Deletion	11	31284290	31344621	60331	0.0015	-3.3127	-2.3642	-3.0803	-2.3023
BALB/cJ	Deletion	11	57235628	57377566	141938	0	-3.4604	-2.3988	-3.2613	-1.7326
BALB/cJ	Deletion	11	58410243	58477048	66805	0	-3.6998	-2.1503	-3.5338	-2.2151
BALB/cJ	Deletion	11	58607990	58743010	135020	0	-2.7927	-1.5838	-2.7266	-1.6163
BALB/cJ	Deletion	11	58854968	58934526	79558	0.004	-2.7836	-2.1792	-2.7668	-1.9593
BALB/cJ	Deletion	11	64597885	64649849	51964	0.02	-3.2263	-3.2659	-3.2827	-2.6653
BALB/cJ	Deletion	11	70983950	71138526	154576	0	-6.9923	-6.6705	-7.7604	-6.8488
BALB/cJ	Deletion	11	88762814	89039331	276517	0	-2.6506	-1.6301	-2.5588	-1.7674
BALB/cJ	Deletion	11	89108569	89129004	20435	0.0035	-5.2305	-3.4393	-4.5154	-2.5581
BALB/cJ	Deletion	11	89850317	89885485	35168	0	-3.6522	-2.9017	-3.8616	-4.7384
BALB/cJ	Deletion	11	103370029	103388452	18423	0	-7.7905	-7.7977	-7.4234	-5.8227
BALB/cJ	Deletion	11	116600682	116632450	31768	0	-7.6036	-5.6101	-7.1491	-4.9709
BALB/cJ	Deletion	12	10147509	10169800	22291	0	-5.9567	-6.2081	-6.282	-5.5669
BALB/cJ	Deletion	12	29299241	29328856	29615	0.001	-3.6623	-1.9443	-4.1615	-2.407
BALB/cJ	Deletion	12	53141718	53148511	6793	0	-12.6094	-12.8786	-12.2242	-12.75
BALB/cJ	Deletion	12	90847943	90947689	99746	0	-8.874	-8.9277	-8.9965	-8.4564
BALB/cJ	Deletion	12	104952422	105276464	324042	0	-3.8374	-3.0347	-3.0966	-2.0261
BALB/cJ	Deletion	12	114978575	115523307	544732	0	-2.9638	-2.7052	-2.4899	-2.25
BALB/cJ	Deletion	12	115997213	116029007	31794	0	-4.6257	-4.8411	-5.2655	-3.939
BALB/cJ	Deletion	12	116177805	116352706	174901	0	-4.7784	-3.7428	-3.8481	-3.657
BALB/cJ	Deletion	12	116501425	116681725	180300	0	-3.6783	-3.1676	-3.7205	-2.9709
BALB/cJ	Deletion	12	117077948	117210567	132619	0	-3.0647	-2.9075	-3.6423	-3.314
BALB/cJ	Deletion	13	19958381	19964137	5756	0	-9.5183	-9.5983	-9.8595	-10.1454
BALB/cJ	Deletion	13	61558478	62175881	617403	0	-2.712	-2.2023	-2.5119	-1.965
BALB/cJ	Deletion	13	64588450	64634682	46232	0	-3.6841	-2.4566	-3.0404	-1.157
BALB/cJ	Deletion	13	66989130	67003993	14863	0	-5.8546	-3.5087	-5.3855	-2.7151
BALB/cJ	Deletion	13	68454850	68691460	236610	0	-2.8971	-2.185	-3.246	-2.8372
BALB/cJ	Deletion	13	68878332	68895451	17119	0.0005	-4.9317	-4.1185	-4.548	-4.875
BALB/cJ	Deletion	13	70264782	70286411	21629	0	-5.1086	-5.0578	-4.7411	-4.5
BALB/cJ	Deletion	13	76534236	76689551	155315	0.019	-2.8048	-1.6127	-2.3714	-1.2384
BALB/cJ	Deletion	13	85535414	85557505	22091	0	-6.3391	-7.3988	-4.5513	-2.0872
BALB/cJ	Deletion	13	87161536	87374303	212767	0	-3.2786	-2.1503	-2.8984	-2.1047
BALB/cJ	Deletion	13	96533138	96591946	58808	0	-3.3532	-2.0925	-2.8045	-1.7791
BALB/cJ	Deletion	13	96761530	96805425	43895	0	-3.7212	-3.4625	-3.4648	-3.4186
BALB/cJ	Deletion	13	119132156	119178527	46371	0.0055	-3.1893	-2.4682	-3.9362	-2.9651
BALB/cJ	Deletion	14	15996005	16028739	32734	0.007	-4.7391	-3.2456	-5.0657	-4.593
BALB/cJ	Deletion	14	26695161	27112147	416986	0	-6.4146	-6.3988	-5.6758	-5.846
BALB/cJ	Deletion	14	47246220	47323099	76879	0	-2.9007	-1.3526	-3.416	-1.6977
BALB/cJ	Deletion	14	50099360	50121143	21783	0.0035	-4.6426	-4.3381	-4.5242	-5.1947
BALB/cJ	Deletion	14	51562570	51601496	38926	0	-6.4695	-4.8815	-4.7758	-3.3518
BALB/cJ	Deletion	14	52447549	52593987	146438	0.001	-2.9008	-1.3699	-2.2571	-1.0756
BALB/cJ	Deletion	14	53408502	54505842	1097340	0	-3.6931	-3.052	-3.5539	-3.0523
BALB/cJ	Deletion	14	68924973	68963432	38459	0.0175	-3.3891	-2.2891	-3.2588	-2.2284
BALB/cJ	Deletion	14	76896929	76921949	25020	0.0015	-4.5832	-2.9284	-4.2043	-2.6163
BALB/cJ	Deletion	14	88591931	88679583	87652	0	-3.2243	-2.2832	-3.1287	-2.2733
BALB/cJ	Deletion	14	89011037	89172348	161311	0.026	-2.2963	-1.7746	-2.6135	-1.9767
BALB/cJ	Deletion	14	89947164	90052935	105771	0	-3.2181	-1.7052	-2.744	-2.0233
BALB/cJ	Deletion	14	90801363	90885122	83759	0	-4.0937	-3.7052	-3.2069	-2.8314
BALB/cJ	Deletion	14	91004241	91090150	85909	0.002	-2.4905	-1.052	-2.9369	-2.3895
BALB/cJ	Deletion	14	91621802	91755664	133862	0	-2.6396	-1.3642	-2.9657	-2.436
BALB/cJ	Deletion	14	92648363	92663232	14869	0.013	-6.0011	-3.9538	-5.6839	-3.7267
BALB/cJ	Deletion	14	96386647	96605374	218727	0.002	-2.4817	-1.7341	-2.4299	-2.093
BALB/cJ	Deletion	14	96939974	97074929	134955	0	-3.0978	-2.0925	-2.3482	-1.9971
BALB/cJ	Deletion	14	106846049	106880764	34715	0.0065	-3.6761	-3.5607	-4.2573	-3.7791
BALB/cJ	Deletion	15	14377988	14441111	63123	0	-3.8202	-3.948	-3.4019	-3.0901
BALB/cJ	Deletion	15	48442971	48471587	28616	0.0005	-4.3916	-3.7688	-3.775	-3.9332
BALB/cJ	Deletion	15	49341601	49393142	51541	0	-4.5702	-3.1619	-3.4257	-3.4303
BALB/cJ	Deletion	15	58184384	58199124	14740	0.0005	-5.3592	-4.4422	-5.0469	-3.5727
BALB/cJ	Deletion	15	61776804	61788603	11799	0	-8.536	-9.3642	-8.598	-6.5349
BALB/cJ	Deletion	15	64027568	64038836	11268	0.0005	-6.1613	-5.0116	-5.3028	-4.3605
BALB/cJ	Deletion	15	65117871	65139324	21453	0	-4.9115	-4.0925	-4.5456	-4.2907
BALB/cJ	Deletion	15	66813590	66846779	33189	0	-4.1413	-2.9104	-3.9463	-2.0436
BALB/cJ	Deletion	15	77300446	77387461	87015	0	-3.7138	-3.6243	-3.3226	-2.7588
BALB/cJ	Deletion	15	79042921	79054460	11539	0	-6.7977	-6.9249	-6.6015	-8.4535
BALB/cJ	Deletion	15	79686480	79798151	111671	0.0005	-2.9555	-2.4219	-2.2106	-1.3576
BALB/cJ	Deletion	15	87339302	87343840	4538	0.013	-8.7514	-7.4162	-8.2105	-6.5988
BALB/cJ	Deletion	16	7152518	7175226	22708	0.0155	-3.5809	-1.1676	-3.912	-2.4942
BALB/cJ	Deletion	16	36245543	36331563	86020	0	-6.3896	-5.1185	-5.343	-4.6366
BALB/cJ	Deletion	16	45058688	45068152	9464	0.0095	-8.6796	-11.7168	-6.9194	-7.5756
BALB/cJ	Deletion	16	45313233	45368891	55658	0	-3.9163	-1.6012	-3.54	-1.5756
BALB/cJ	Deletion	16	59761822	59788726	26904	0.018	-4.3155	-2.6936	-4.0229	-2.4128
BALB/cJ	Deletion	16	84324565	84356513	31948	0.0015	-4.3524	-3.8324	-3.984	-2.5523
BALB/cJ	Deletion	16	88186893	88197347	10454	0.026	-5.5573	-5.3468	-5.1313	-3.912
BALB/cJ	Deletion	16	93625462	93669369	43907	0	-4.0945	-3.5173	-3.6758	-3.625
BALB/cJ	Deletion	17	7503283	7638455	135172	0	-5.2245	-5.5838	-4.588	-5.1919
BALB/cJ	Deletion	17	13215864	13841391	625527	0	-6.4821	-6.7861	-5.9606	-6.2355
BALB/cJ	Deletion	17	20311094	20339520	28426	0.013	-3.9112	-3.4855	-4.6609	-4.375
BALB/cJ	Deletion	17	23052222	23285596	233374	0	-4.0206	-4.0781	-3.7909	-3.3953
BALB/cJ	Deletion	17	24019424	24066123	46699	0	-4.1498	-3.8613	-4.5503	-4.0116
BALB/cJ	Deletion	17	27557846	27587346	29500	0	-4.326	-4.3064	-3.7513	-3.5291
BALB/cJ	Deletion	17	29238777	29246678	7901	0.0005	-9.1718	-10.0925	-9.8322	-11.0058
BALB/cJ	Deletion	17	34353408	34451245	97837	0	-3.7445	-2.6185	-2.8553	-1.8949
BALB/cJ	Deletion	17	34634290	34666005	31715	0	-6.7231	-7.9884	-4.6166	-4.4477
BALB/cJ	Deletion	17	36195318	36264877	69559	0	-3.4997	-2.2254	-3.2946	-2.8518
BALB/cJ	Deletion	17	41807557	41888930	81373	0.0255	-3.0696	-1.9075	-2.2854	-1.814
BALB/cJ	Deletion	17	54646281	54665701	19420	0.0005	-5.7498	-3.6763	-6.794	-5.6221
BALB/cJ	Deletion	17	76876186	76887712	11526	0.001	-6.1871	-5.4913	-6.6654	-7.1919
BALB/cJ	Deletion	17	79397718	79458370	60652	0	-3.0849	-1.3613	-3.2791	-2.2762
BALB/cJ	Deletion	17	79594955	79655021	60066	0.003	-2.9039	-1.9306	-2.9567	-1.8372
BALB/cJ	Deletion	17	79797983	79930669	132686	0	-2.8892	-1.0769	-2.4628	-1.272
BALB/cJ	Deletion	18	6194673	6199198	4525	0.004	-12.8809	-18.2948	-10.0826	-8.9826
BALB/cJ	Deletion	18	11667802	11690093	22291	0.0195	-4.7414	-3.5549	-5.5135	-4.7516
BALB/cJ	Deletion	18	43960511	43967363	6852	0.013	-8.3278	-8.8208	-7.1744	-8.064
BALB/cJ	Deletion	18	56307661	56335932	28271	0.012	-4.4365	-5.6647	-3.685	-2.75
BALB/cJ	Deletion	18	62758135	62760406	2271	0	-20.7438	-18.8613	-18.3469	-15.814
BALB/cJ	Deletion	18	64883877	64894099	10222	0.0095	-6.8703	-6.3931	-6.2416	-6.7209
BALB/cJ	Deletion	18	70572876	70622429	49553	0.004	-3.4515	-1.6532	-3.048	-1.4709
BALB/cJ	Deletion	18	72222178	72230078	7900	0.0005	-8.7883	-10.6677	-7.7573	-8.1948
BALB/cJ	Deletion	19	9220821	9756155	535334	0	-4.4957	-3.5202	-3.8153	-3.0058
BALB/cJ	Deletion	19	12240730	12312605	71875	0	-6.6227	-5.815	-4.8319	-3.7791
BALB/cJ	Deletion	19	17288512	17435935	147423	0	-3.8856	-2.9653	-3.3488	-2.7442
BALB/cJ	Deletion	19	24015064	24133666	118602	0	-3.1853	-1.5694	-2.5826	-1.4041
BALB/cJ	Deletion	19	24541323	24687920	146597	0	-2.621	-1.1069	-2.2969	-1.3663
BALB/cJ	Deletion	19	24953113	24994728	41615	0.0125	-4.4325	-2.948	-3.3652	-2.6337
BALB/cJ	Deletion	19	50950672	51020133	69461	0.0015	-3.7124	-2.9682	-2.9411	-2.7558
BALB/cJ	Deletion	19	57306264	57325944	19680	0.003	-4.5882	-4.1879	-4.74	-2.4012
C3H/HeJ	Deletion	1	4188471	4195352	6881	0.012	-9.2445	-9.6033	-12.8042	-11.6867
C3H/HeJ	Deletion	1	5098887	5104593	5706	0	-12.8987	-12.32	-14.6494	-14.8795
C3H/HeJ	Deletion	1	7889967	7928961	38994	0	-6.2205	-5.7933	-5.9713	-4.9398
C3H/HeJ	Deletion	1	8093702	8256595	162893	0	-7.8613	-6.9033	-8.657	-8.1626
C3H/HeJ	Deletion	1	20187247	20196458	9211	0.0305	-7.163	-3.2736	-7.1918	-7.5964
C3H/HeJ	Deletion	1	66056364	66185922	129558	0.011	-2.5508	-1.68	-3.1743	-2.012
C3H/HeJ	Deletion	1	66867454	67096635	229181	0	-2.7654	-1.7133	-3.0828	-1.5964
C3H/HeJ	Deletion	1	68091175	68116165	24990	0.0145	-4.2191	-3.5467	-3.891	-4.1506
C3H/HeJ	Deletion	1	90108112	90187203	79091	0.0005	-2.9137	-2.9833	-3.3771	-3.4428
C3H/HeJ	Deletion	1	92852531	92863838	11307	0	-6.9691	-0.88	-8.805	-2.3976
C3H/HeJ	Deletion	1	95735614	95887582	151968	0	-3.0046	-2.9933	-3.7188	-3.6898
C3H/HeJ	Deletion	1	111637525	111701053	63528	0	-11.032	-11.36	-11.7246	-9.4759
C3H/HeJ	Deletion	1	118542393	118676197	133804	0	-4.2629	-2.5533	-3.8544	-2.9428
C3H/HeJ	Deletion	1	124617582	124643642	26060	0	-12.1233	-12.1034	-13.0876	-13.8916
C3H/HeJ	Deletion	1	153394858	153399503	4645	0	-14.3387	-15.2133	-15.6385	-16.8313
C3H/HeJ	Deletion	1	154183393	154192556	9163	0.0155	-8.3819	-8.2333	-9.4148	-7.488
C3H/HeJ	Deletion	1	170530878	170601442	70564	0.0155	-3.5075	-2.9367	-3.897	-2.238
C3H/HeJ	Deletion	1	174318552	174362062	43510	0.0245	-3.0896	-1.5409	-3.7395	-1.5904
C3H/HeJ	Deletion	1	175816845	175839803	22958	0	-5.2916	-5.0333	-5.5022	-4.7771
C3H/HeJ	Deletion	1	175916333	175962251	45918	0.005	-3.843	-2.96	-3.9923	-3.2379
C3H/HeJ	Deletion	1	176224709	176369893	145184	0	-3.4504	-2.34	-4.0167	-2.7651
C3H/HeJ	Deletion	1	177034067	177215548	181481	0	-2.6878	-1.3271	-2.4535	-0.47891
C3H/HeJ	Deletion	2	46536849	46562592	25743	0	-7.8333	-6.34	-8.1166	-9.4337
C3H/HeJ	Deletion	2	50724747	50768343	43596	0	-3.6939	-2.4133	-4.2178	-3.5241
C3H/HeJ	Deletion	2	71131928	71169501	37573	0.019	-3.4443	-1.5067	-3.7523	-2.3193
C3H/HeJ	Deletion	2	80291387	80309740	18353	0.002	-5.2378	-1.74	-4.8302	-2.0843
C3H/HeJ	Deletion	2	83654542	83832872	178330	0	-3.7661	-3.4251	-3.6752	-3.375
C3H/HeJ	Deletion	2	83917009	84062859	145850	0	-2.9522	-2.3067	-3.349	-2.2229
C3H/HeJ	Deletion	2	85970490	85986642	16152	0	-7.8511	-7.4533	-8.1454	-7.6807
C3H/HeJ	Deletion	2	86326674	86353378	26704	0.013	-4.1639	-4.47	-5.2066	-5.9398
C3H/HeJ	Deletion	2	87554567	87618214	63647	0.0275	-3.2174	-2.6267	-3.7124	-2.8163
C3H/HeJ	Deletion	2	94027218	94031758	4540	0.0075	-10.6733	-10.2333	-14.394	-14.4759
C3H/HeJ	Deletion	2	99981706	100039719	58013	0.0005	-3.4092	-2.3	-3.7017	-3.6747
C3H/HeJ	Deletion	2	100291896	100617218	325322	0	-4.7704	-4.7567	-4.57	-4.4458
C3H/HeJ	Deletion	2	106861775	106898043	36268	0	-4.0454	-3.16	-4.8594	-4.5964
C3H/HeJ	Deletion	2	108275361	108285578	10217	0.029	-6.857	-3.56	-6.4116	-3.5783
C3H/HeJ	Deletion	2	110982677	111026592	43915	0.002	-3.7059	-4.08	-4.359	-3.9639
C3H/HeJ	Deletion	2	111615410	111715582	100172	0	-3.6237	-2.5766	-3.6809	-2.1687
C3H/HeJ	Deletion	2	115144912	115160732	15820	0.005	-5.1796	-1.84	-5.0028	-0.89759
C3H/HeJ	Deletion	2	116879864	116887832	7968	0	-9.1917	-10.5	-10.5407	-12.4307
C3H/HeJ	Deletion	2	123158605	123212690	54085	0.0025	-3.3398	-2.2433	-3.4783	-1.8463
C3H/HeJ	Deletion	2	123466240	123478649	12409	0.0095	-5.765	-7.4467	-6.1662	-6.2651
C3H/HeJ	Deletion	2	125046610	125076780	30170	0.0125	-3.2275	-2.4	-4.2769	-4.1325
C3H/HeJ	Deletion	2	153888426	153922596	34170	0	-8.3972	-4.9533	-8.0833	-4.8614
C3H/HeJ	Deletion	2	155875129	155893262	18133	0.008	-4.6089	-5.16	-6.3289	-5.5241
C3H/HeJ	Deletion	2	171417364	171423131	5767	0.005	-9.7444	-10.1433	-10.5562	-10.4458
C3H/HeJ	Deletion	3	15331522	15795827	464305	0	-4.9801	-4.58	-4.6398	-4.1506
C3H/HeJ	Deletion	3	32270836	32285526	14690	0.0045	-4.9908	-4.2467	-6.5487	-5.1446
C3H/HeJ	Deletion	3	34178312	34184024	5712	0.0005	-13.8911	-14.8567	-12.8755	-12.7199
C3H/HeJ	Deletion	3	37457128	37518416	61288	0	-3.1488	-1.06	-4.1333	-1.4398
C3H/HeJ	Deletion	3	37767705	37783636	15931	0.0055	-5.5276	-6.6067	-5.3393	-4.9458
C3H/HeJ	Deletion	3	38225864	38295029	69165	0.023	-2.8481	-2.46	-3.1023	-2.1747
C3H/HeJ	Deletion	3	44786825	44803931	17106	0.015	-5.4463	-6.3333	-5.6279	-3.9277
C3H/HeJ	Deletion	3	47437332	47458917	21585	0.002	-5.7129	-4.3933	-5.9221	-3.8916
C3H/HeJ	Deletion	3	48185028	48288620	103592	0.001	-3.0819	-1.3966	-2.7684	-1.0783
C3H/HeJ	Deletion	3	48714472	48773429	58957	0.002	-3.4965	-2.7533	-4.1927	-4.2199
C3H/HeJ	Deletion	3	49027818	49178547	150729	0	-3.0842	-2.58	-3.1626	-1.988
C3H/HeJ	Deletion	3	61937521	61944697	7176	0.0155	-9.4522	-9.4566	-9.4649	-9.5
C3H/HeJ	Deletion	3	87095889	87320261	224372	0	-2.2559	-1.5333	-2.9879	-1.9096
C3H/HeJ	Deletion	3	105926041	106114818	188777	0	-4.2638	-4.4667	-3.8996	-4.0361
C3H/HeJ	Deletion	3	111540537	111562606	22069	0.0005	-7.3167	-8.6367	-8.2627	-6.9127
C3H/HeJ	Deletion	3	113952449	114007107	54658	0	-3.8715	-2.64	-4.787	-3.0964
C3H/HeJ	Deletion	3	123691899	123830134	138235	0	-3.1235	-2.1133	-3.1415	-1.3253
C3H/HeJ	Deletion	3	124199190	124272653	73463	0.0295	-2.8845	-1.1333	-3.0166	-1.3976
C3H/HeJ	Deletion	3	125567605	125616380	48775	0.004	-3.294	-2.12	-3.5108	-2.0362
C3H/HeJ	Deletion	3	126659342	126991745	332403	0	-2.5811	-1.4133	-2.7843	-1.247
C3H/HeJ	Deletion	3	127054272	127076369	22097	0.0055	-4.5305	-3.18	-4.941	-4.5
C3H/HeJ	Deletion	3	127356943	127465246	108303	0	-2.6242	-0.96667	-3.1103	-1.3101
C3H/HeJ	Deletion	3	127583008	127628406	45398	0	-3.3935	-1.2267	-4.1363	-1.7108
C3H/HeJ	Deletion	3	130560964	130580363	19399	0.0075	-4.7137	-4.1	-5.4733	-4.2591
C3H/HeJ	Deletion	3	140353130	140375684	22554	0.0255	-4.3273	-3.67	-4.3304	-2.5844
C3H/HeJ	Deletion	4	32130880	32184484	53604	0.012	-3.608	-1.77	-3.2359	-1.753
C3H/HeJ	Deletion	4	32222227	32233465	11238	0.032	-6.4067	-8.72	-7.0072	-7.9458
C3H/HeJ	Deletion	4	41737984	42788662	1050678	0	-2.9357	-2.76	-3.7494	-3.6988
C3H/HeJ	Deletion	4	111726032	114021203	2295171	0	-7.4209	-7.4667	-7.7818	-7.9699
C3H/HeJ	Deletion	4	121411365	122219546	808181	0	-7.6566	-6.4067	-8.2558	-6.994
C3H/HeJ	Deletion	4	137508113	137537806	29693	0	-4.5293	-4.2267	-5.9408	-6.6446
C3H/HeJ	Deletion	4	143744899	143760645	15746	0	-9.9932	-10.19	-10.1758	-8.7379
C3H/HeJ	Deletion	4	146478671	146605652	126981	0	-2.9805	-3.04	-3.4997	-3.2229
C3H/HeJ	Deletion	5	4169647	4186841	17194	0.0035	-6.4577	-5.7933	-5.982	-5.7048
C3H/HeJ	Deletion	5	5108731	5116596	7865	0	-9.8758	-7.5567	-10.741	-10.1898
C3H/HeJ	Deletion	5	49196436	49244995	48559	0	-3.82	-3.22	-4.0967	-3.3193
C3H/HeJ	Deletion	5	66879299	66893974	14675	0	-10.7372	-13.12	-12.1682	-14.271
C3H/HeJ	Deletion	5	74084717	74100900	16183	0.002	-5.2373	-5.58	-6.1626	-5.994
C3H/HeJ	Deletion	5	74268247	74280893	12646	0.0035	-5.9745	-5.32	-6.9814	-6.4639
C3H/HeJ	Deletion	5	75129985	75156018	26033	0	-5.1608	-3.2	-5.7087	-2.5421
C3H/HeJ	Deletion	5	88653877	88663462	9585	0	-10.225	-10.9334	-11.0911	-12.8102
C3H/HeJ	Deletion	5	93833930	96240381	2406451	0	-4.7387	-5.1067	-4.9407	-5.0783
C3H/HeJ	Deletion	5	104988806	105373326	384520	0	-4.571	-4.5766	-4.9716	-4.8403
C3H/HeJ	Deletion	5	132486084	132514450	28366	0	-11.2253	-9.8533	-12.6318	-11.8976
C3H/HeJ	Deletion	5	137599771	137633787	34016	0.0045	-3.9408	-1.14	-4.433	-1.762
C3H/HeJ	Deletion	5	138459627	138508164	48537	0.0005	-4.5163	-4.5933	-4.4434	-4.2771
C3H/HeJ	Deletion	5	138902267	138957355	55088	0	-5.3719	-4.1767	-7.0665	-5.6445
C3H/HeJ	Deletion	5	143773413	143797227	23814	0.0095	-4.4737	-4.48	-4.5241	-4.3916
C3H/HeJ	Deletion	5	148936637	148949078	12441	0.018	-5.7382	-4.3333	-6.3007	-4.3313
C3H/HeJ	Deletion	6	14269635	14329957	60322	0.0145	-3.1515	-1.96	-3.2874	-1.9183
C3H/HeJ	Deletion	6	17507461	17540825	33364	0	-3.906	-1.8934	-4.5327	-2.4127
C3H/HeJ	Deletion	6	26307417	26329169	21752	0.0015	-5.3878	-4.9	-5.4685	-3.6807
C3H/HeJ	Deletion	6	47060331	47119818	59487	0	-5.8403	-4.74	-5.1791	-4.2832
C3H/HeJ	Deletion	6	71826094	72006532	180438	0	-3.2419	-1.64	-3.8124	-2.1783
C3H/HeJ	Deletion	6	75266573	75289832	23259	0.003	-6.7956	-6.6767	-6.2927	-6.6204
C3H/HeJ	Deletion	6	94041579	94063004	21425	0.009	-4.3797	-4.0334	-5.2154	-4.8072
C3H/HeJ	Deletion	6	105357225	105364461	7236	0.023	-10.3278	-10.3567	-9.2831	-11.0091
C3H/HeJ	Deletion	6	111053851	111083097	29246	0.002	-5.098	-2.7524	-4.5236	-4.0464
C3H/HeJ	Deletion	6	111257634	111313017	55383	0	-4.0617	-1.7833	-3.4974	-1.0367
C3H/HeJ	Deletion	6	116597039	116685816	88777	0	-3.1111	-1.7432	-3.6765	-2.0194
C3H/HeJ	Deletion	6	116760219	116769681	9462	0.0205	-6.8689	-4.6887	-7.813	-4.5769
C3H/HeJ	Deletion	6	123335120	123583484	248364	0	-3.0082	-3.0867	-2.6969	-2.8795
C3H/HeJ	Deletion	6	125339674	125354771	15097	0	-7.6154	-7.3267	-6.8828	-7.241
C3H/HeJ	Deletion	6	129587987	130316290	728303	0	-4.6558	-3.2233	-4.555	-3.1506
C3H/HeJ	Deletion	6	131299655	131315885	16230	0.033	-4.9614	-6.43	-5.4233	-6.7168
C3H/HeJ	Deletion	6	131437173	132039717	602544	0	-4.7257	-3.87	-5.0059	-3.8464
C3H/HeJ	Deletion	6	132581329	133121998	540669	0	-3.1268	-1.8058	-3.194	-1.5661
C3H/HeJ	Deletion	6	136669619	136727575	57956	0.006	-3.0412	-1.5167	-3.6114	-1.8042
C3H/HeJ	Deletion	6	136953693	137007337	53644	0.008	-3.5163	-1.72	-3.3723	-0.9759
C3H/HeJ	Deletion	6	137129593	137353467	223874	0	-2.4902	-1.52	-2.8738	-1.4157
C3H/HeJ	Deletion	6	137572997	137639013	66016	0.009	-2.3477	-1.62	-3.7855	-2.7892
C3H/HeJ	Deletion	6	140065373	140097040	31667	0.0025	-3.8421	-2.62	-4.231	-2.4699
C3H/HeJ	Deletion	6	145391229	145736348	345119	0	-2.2285	-1.1333	-2.8414	-1.2952
C3H/HeJ	Deletion	6	146660755	146696018	35263	0.002	-3.9133	-1.5533	-4.064	-1.4518
C3H/HeJ	Deletion	7	3649793	3867539	217746	0	-7.9075	-8.5367	-7.2703	-7.6054
C3H/HeJ	Deletion	7	17204760	17256500	51740	0	-3.85	-3.2233	-3.952	-3.0522
C3H/HeJ	Deletion	7	17760085	18585462	825377	0	-3.4838	-2.6633	-3.3424	-2.2741
C3H/HeJ	Deletion	7	20635782	24092558	3456776	0	-5.5634	-5.4733	-5.6454	-5.5121
C3H/HeJ	Deletion	7	24994763	25009688	14925	0	-9.5844	-8.9533	-9.5515	-11.0361
C3H/HeJ	Deletion	7	37352819	37360741	7922	0.033	-7.7033	-6.0834	-8.2093	-7.4398
C3H/HeJ	Deletion	7	38395025	38402904	7879	0.0245	-7.9076	-8.99	-8.1767	-8.5391
C3H/HeJ	Deletion	7	47220988	47363019	142031	0	-2.7064	-1.6766	-2.8319	-1.2018
C3H/HeJ	Deletion	7	67819385	67929836	110451	0	-5.7939	-4.8467	-5.6835	-4.9247
C3H/HeJ	Deletion	7	68090877	68141113	50236	0.019	-4.983	-5.1833	-4.8983	-4.8735
C3H/HeJ	Deletion	7	73404424	73465679	61255	0	-3.783	-0.70868	-4.4433	-1.5482
C3H/HeJ	Deletion	7	106200699	106547991	347292	0	-2.1662	-0.96334	-3.0103	-1.8133
C3H/HeJ	Deletion	7	110617082	110705079	87997	0	-3.5901	-2.9667	-4.2772	-2.8855
C3H/HeJ	Deletion	7	110844633	111067472	222839	0	-2.8436	-1.6733	-3.2437	-1.8675
C3H/HeJ	Deletion	7	111389576	111512034	122458	0	-6.6238	-6.4733	-6.872	-6.8434
C3H/HeJ	Deletion	7	111648639	111701079	52440	0	-5.7722	-4.4933	-5.6019	-3.8012
C3H/HeJ	Deletion	7	112975719	113473904	498185	0	-3.712	-3.9067	-3.4123	-3.5181
C3H/HeJ	Deletion	7	114247999	114293727	45728	0	-5.2389	-4.9467	-5.4147	-4.5783
C3H/HeJ	Deletion	7	120369205	120414343	45138	0	-4.2249	-2.0267	-4.3648	-1.9096
C3H/HeJ	Deletion	7	125892026	125956403	64377	0.0035	-2.8113	-1.1967	-3.7103	-1.768
C3H/HeJ	Deletion	8	16940510	16965324	24814	0	-5.6461	-5.3066	-5.0391	-4.4307
C3H/HeJ	Deletion	8	19325688	19475030	149342	0	-4.2418	-3.3133	-4.5178	-4.3494
C3H/HeJ	Deletion	8	22159680	22854321	694641	0	-5.6905	-5.24	-5.4926	-4.8765
C3H/HeJ	Deletion	8	30666365	30812132	145767	0.004	-2.7389	-1.8133	-2.3411	-0.88554
C3H/HeJ	Deletion	8	31553586	31613180	59594	0	-3.7793	-1.93	-3.8319	-1.1918
C3H/HeJ	Deletion	8	32606601	32734888	128287	0	-2.9298	-1.3834	-3.0881	-1.1988
C3H/HeJ	Deletion	8	33779609	33806042	26433	0.0125	-4.0461	-2.12	-4.5329	-3.2603
C3H/HeJ	Deletion	8	34949636	35018653	69017	0	-3.3361	-1.5633	-3.729	-1.9307
C3H/HeJ	Deletion	8	35500523	35595348	94825	0.0025	-2.5689	-0.90667	-3.1824	-2.1442
C3H/HeJ	Deletion	8	36337523	36431614	94091	0	-3.3605	-2.0333	-3.5147	-1.8822
C3H/HeJ	Deletion	8	36924313	36940290	15977	0.0155	-5.9599	-5.3	-5.9328	-5.5843
C3H/HeJ	Deletion	8	38842704	39067144	224440	0	-2.6907	-1.86	-3.0614	-1.5542
C3H/HeJ	Deletion	8	40089779	40108576	18797	0.015	-5.8885	-3.1918	-5.0228	-2.1627
C3H/HeJ	Deletion	8	41478377	41492005	13628	0.0185	-6.0955	-5.0867	-6.3057	-4.9759
C3H/HeJ	Deletion	8	42012775	42118946	106171	0.0035	-2.7039	-0.91333	-3.5327	-1.5542
C3H/HeJ	Deletion	8	60928515	60980519	52004	0.02	-4.0416	-2.3267	-3.8096	-3.0723
C3H/HeJ	Deletion	8	76517391	76580421	63030	0	-7.5986	-5.7333	-7.0949	-5.2379
C3H/HeJ	Deletion	8	85662272	85883445	221173	0.001	-2.3207	-1.38	-2.7755	-1.6627
C3H/HeJ	Deletion	8	95452094	95634803	182709	0.0075	-2.2918	-0.82258	-3.2222	-2.1566
C3H/HeJ	Deletion	8	127653325	128090385	437060	0	-1.8156	-0.97333	-2.7021	-1.491
C3H/HeJ	Deletion	9	34877829	34900954	23125	0	-17.374	-18.69	-18.7383	-20.4609
C3H/HeJ	Deletion	9	38143720	38234521	90801	0	-3.5823	-2.3733	-4.539	-3.6867
C3H/HeJ	Deletion	9	41634093	41651533	17440	0.013	-4.91	-2.52	-5.3016	-3.4217
C3H/HeJ	Deletion	9	41776419	41843909	67490	0	-3.4661	-2.05	-3.6553	-2.2831
C3H/HeJ	Deletion	9	47736464	47849345	112881	0	-2.8267	-1.5533	-3.1898	-1.5542
C3H/HeJ	Deletion	9	81111229	81186924	75695	0	-3.6521	-2.5933	-3.6059	-2.4217
C3H/HeJ	Deletion	9	84190043	84206092	16049	0.0185	-6.3267	-8.68	-6.5455	-9.8253
C3H/HeJ	Deletion	9	84286648	84305112	18464	0.0095	-5.1973	-4.0667	-5.7631	-4.8012
C3H/HeJ	Deletion	9	103923836	103935198	11362	0	-7.1994	-10.12	-7.8833	-9.6024
C3H/HeJ	Deletion	9	104299937	104439360	139423	0	-2.9878	-1.4066	-3.27	-1.9518
C3H/HeJ	Deletion	9	104882738	105352425	469687	0	-2.2296	-0.87333	-2.7606	-1.2108
C3H/HeJ	Deletion	9	105547984	105629943	81959	0	-3.1454	-1.8133	-3.4713	-2.3735
C3H/HeJ	Deletion	9	115376494	115505963	129469	0	-2.8315	-1.1867	-3.2643	-1.2651
C3H/HeJ	Deletion	9	116169706	116174241	4535	0	-16.5746	-17.0933	-17.7542	-19.1145
C3H/HeJ	Deletion	9	121129963	121150960	20997	0	-12.87	-14.5434	-16.1549	-18.0361
C3H/HeJ	Deletion	10	7227732	7237836	10104	0	-12.5429	-17.98	-12.3855	-17.7169
C3H/HeJ	Deletion	10	9909143	9911393	2250	0.0015	-18.2844	-19.2867	-15.8836	-16.8133
C3H/HeJ	Deletion	10	18088633	18092035	3402	0	-18.6	-18.8366	-16.0844	-18.2169
C3H/HeJ	Deletion	10	67510522	67554681	44159	0	-3.3884	-2.2534	-3.8218	-2.5452
C3H/HeJ	Deletion	10	69824377	69856304	31927	0	-4.1312	-2.4633	-3.8562	-3.3133
C3H/HeJ	Deletion	10	81123044	81458908	335864	0	-3.4426	-3.7133	-3.4929	-3.6145
C3H/HeJ	Deletion	10	82043846	82084774	40928	0	-3.9808	-2.1833	-4.8564	-3.4578
C3H/HeJ	Deletion	10	88387820	88433352	45532	0	-3.7118	-3.6333	-3.8991	-2.3494
C3H/HeJ	Deletion	10	88608271	88619573	11302	0.0185	-5.6236	-4.5267	-5.5964	-2.8675
C3H/HeJ	Deletion	10	89468622	89501795	33173	0.006	-3.5186	-2.4267	-3.6631	-2.8735
C3H/HeJ	Deletion	10	91918487	91932175	13688	0.0095	-5.1961	-3.5366	-6.123	-4.7681
C3H/HeJ	Deletion	10	92811102	93103092	291990	0	-2.5435	-1.0233	-3.1477	-1.6356
C3H/HeJ	Deletion	10	93550639	93752990	202351	0	-2.4238	-1.4867	-2.7321	-1.6205
C3H/HeJ	Deletion	10	99008245	99094463	86218	0	-3.4685	-1.4133	-3.7516	-1.9398
C3H/HeJ	Deletion	10	102266711	102267906	1195	0.028	-19.6266	-19.6266	-21.0452	-21.0452
C3H/HeJ	Deletion	10	103692429	103694694	2265	0.014	-14.5667	-15.6467	-15.2711	-17.1265
C3H/HeJ	Deletion	10	107243008	107258882	15874	0	-6.2391	-4.5133	-5.5448	-5.1928
C3H/HeJ	Deletion	10	117661217	117722166	60949	0	-4.0993	-4.2734	-4.9944	-4.8404
C3H/HeJ	Deletion	10	117759481	117790863	31382	0	-5.0497	-5.5434	-5.0292	-5.247
C3H/HeJ	Deletion	11	8911583	8932399	20816	0.031	-3.9337	-2.28	-4.7426	-4.5964
C3H/HeJ	Deletion	11	17716384	17773233	56849	0.0005	-3.4427	-2.3333	-3.6968	-3.2771
C3H/HeJ	Deletion	11	18129698	18605420	475722	0	-2.4868	-1.0633	-2.8831	-1.2801
C3H/HeJ	Deletion	11	22562056	22567684	5628	0.004	-11.5289	-12.13	-11.0352	-12.244
C3H/HeJ	Deletion	11	27195308	27290522	95214	0	-3.6988	-2.89	-3.8044	-2.5421
C3H/HeJ	Deletion	11	27557116	27607930	50814	0.0105	-3.9637	-3.3533	-3.6423	-2.994
C3H/HeJ	Deletion	11	27738972	28004382	265410	0	-4.0747	-3.6333	-4.5819	-4.2771
C3H/HeJ	Deletion	11	28480765	28571228	90463	0	-3.3714	-2.2833	-3.358	-2.2711
C3H/HeJ	Deletion	11	28849271	28930885	81614	0	-3.7612	-2.4733	-4.0112	-2.4127
C3H/HeJ	Deletion	11	31590208	31727296	137088	0	-1.9191	-0.87333	-3.0933	-1.3313
C3H/HeJ	Deletion	11	57235628	57367208	131580	0	-3.6661	-1.9034	-4.2153	-2.8945
C3H/HeJ	Deletion	11	58395491	58521937	126446	0	-3.1517	-1.5867	-3.6296	-1.5271
C3H/HeJ	Deletion	11	59321673	59383285	61612	0.0015	-3.223	-1.6466	-3.539	-1.2952
C3H/HeJ	Deletion	11	70983950	71144053	160103	0	-9.7219	-10.0067	-9.8211	-9.7289
C3H/HeJ	Deletion	11	83488062	83515814	27752	0	-6.9717	-8.5467	-7.6853	-7.6747
C3H/HeJ	Deletion	11	87814683	87838373	23690	0.0285	-4.4082	-2.8067	-4.5123	-3.8524
C3H/HeJ	Deletion	11	88762814	89039331	276517	0	-2.5296	-1.46	-3.0205	-1.8554
C3H/HeJ	Deletion	11	89544981	89558533	13552	0	-10.2764	-12.0933	-10.7006	-12.2048
C3H/HeJ	Deletion	11	89806214	89903517	97303	0	-2.943	-2.14	-3.7393	-2.1687
C3H/HeJ	Deletion	11	94647941	94686851	38910	0	-4.2303	-3.9533	-5.025	-3.8253
C3H/HeJ	Deletion	11	112722114	113834847	1112733	0.013	-1.7286	-0.65861	-2.4392	-1.0806
C3H/HeJ	Deletion	11	114860131	114934542	74411	0	-3.8399	-3.46	-4.9471	-4.7108
C3H/HeJ	Deletion	11	116599617	116655211	55594	0	-6.5914	-5.8766	-6.342	-5.8403
C3H/HeJ	Deletion	12	10147509	10169800	22291	0	-6.6938	-5.9433	-7.7346	-7.0602
C3H/HeJ	Deletion	12	27193868	27234570	40702	0	-3.6729	-1.1744	-3.893	-1.4939
C3H/HeJ	Deletion	12	29283342	29367869	84527	0.0135	-2.4431	-0.62	-3.4376	-1.6659
C3H/HeJ	Deletion	12	29767052	29802157	35105	0.001	-3.8931	-1.18	-4.6642	-2.4639
C3H/HeJ	Deletion	12	37533134	37538884	5750	0.014	-9.5922	-8.99	-11.9588	-12.1326
C3H/HeJ	Deletion	12	53141718	53148511	6793	0	-16.1391	-17.0333	-16.6678	-18.1988
C3H/HeJ	Deletion	12	56182349	56389075	206726	0	-3.1808	-3.3167	-2.9074	-2.9187
C3H/HeJ	Deletion	12	57726324	57734534	8210	0.0355	-7.4292	-5.3767	-7.5828	-4.3133
C3H/HeJ	Deletion	12	62081131	62093671	12540	0.0045	-7.0993	-6.6033	-8.4356	-8.7049
C3H/HeJ	Deletion	12	89237344	89406446	169102	0	-3.4534	-3.0333	-3.8188	-3.2651
C3H/HeJ	Deletion	12	94587282	94660522	73240	0	-4.0804	-1.8533	-3.6765	-1.6687
C3H/HeJ	Deletion	12	108540250	108582437	42187	0	-4.5118	-2.5467	-5.3218	-2.6356
C3H/HeJ	Deletion	12	113302770	113497302	194532	0.013	-1.48	-0.41126	-2.8418	-1.8089
C3H/HeJ	Deletion	12	114835533	114939207	103674	0	-2.8736	-2.5034	-3.3012	-3.4879
C3H/HeJ	Deletion	12	115126470	117135088	2008618	0	-2.685	-1.6467	-3.1193	-2.247
C3H/HeJ	Deletion	13	38177811	38194917	17106	0.024	-5.181	-4.4267	-5.5789	-1.9591
C3H/HeJ	Deletion	13	65063930	65132687	68757	0.0025	-3.8845	-2.3567	-3.6032	-1.5482
C3H/HeJ	Deletion	13	66975714	67003993	28279	0.0005	-5.2981	-4.2134	-4.5459	-3.253
C3H/HeJ	Deletion	13	67846015	67943647	97632	0.018	-2.5097	-1.6133	-2.8132	-2.1205
C3H/HeJ	Deletion	13	68248407	68700481	452074	0	-2.3071	-2.0667	-3.2608	-2.8072
C3H/HeJ	Deletion	13	68879518	69018696	139178	0	-2.1908	-0.90333	-2.8323	-1.4152
C3H/HeJ	Deletion	13	69199626	69228315	28689	0.0225	-3.7158	-2.4369	-4.5813	-3.5663
C3H/HeJ	Deletion	13	70264782	70289881	25099	0.0275	-3.8779	-2.4633	-4.0791	-2.4398
C3H/HeJ	Deletion	13	74081494	74106626	25132	0.0075	-3.8594	-1.7925	-4.5455	-3.2349
C3H/HeJ	Deletion	13	76352331	76689551	337220	0	-2.4051	-1.4867	-2.6465	-1.5602
C3H/HeJ	Deletion	13	85535414	85557505	22091	0	-5.9866	-5.3467	-6.1631	-3.6265
C3H/HeJ	Deletion	13	87288581	87368659	80078	0	-5.2096	-3.4167	-5.8137	-3.9548
C3H/HeJ	Deletion	13	96564861	96586271	21410	0.024	-4.1565	-3.12	-5.1642	-4.6867
C3H/HeJ	Deletion	13	96743431	96799680	56249	0.008	-2.9076	-2.1867	-3.6225	-2.9699
C3H/HeJ	Deletion	13	103965090	103992308	27218	0.0295	-3.7152	-1.3933	-3.9656	-1.3053
C3H/HeJ	Deletion	13	111158248	111181057	22809	0.0005	-5.7351	-4.1267	-5.9341	-5.7651
C3H/HeJ	Deletion	13	120276219	120284098	7879	0.0005	-9.3242	-7.2233	-9.0806	-7.9909
C3H/HeJ	Deletion	14	13473024	13589998	116974	0	-2.7064	-0.80667	-3.2022	-1.5
C3H/HeJ	Deletion	14	13944407	13980040	35633	0.002	-3.9578	-2.74	-4.7661	-4.6386
C3H/HeJ	Deletion	14	14090844	14123572	32728	0.0005	-4.208	-2.72	-4.9648	-2.9578
C3H/HeJ	Deletion	14	16833499	16874609	41110	0.028	-3.6882	-3.52	-4.1903	-3.8193
C3H/HeJ	Deletion	14	18267151	18289058	21907	0	-11.1842	-10.9	-10.4348	-9.247
C3H/HeJ	Deletion	14	19377242	19380725	3483	0.0285	-13.6417	-15.1	-14.3027	-16.4578
C3H/HeJ	Deletion	14	26695161	27112147	416986	0	-7.0819	-7.4267	-6.951	-7.0181
C3H/HeJ	Deletion	14	47265379	47318594	53215	0	-3.3501	-2.4034	-3.7321	-2.3464
C3H/HeJ	Deletion	14	50098185	50119968	21783	0.01	-4.7419	-4.7733	-5.9913	-5.5091
C3H/HeJ	Deletion	14	51564753	51595901	31148	0	-7.5672	-7.46	-7.6692	-5.1566
C3H/HeJ	Deletion	14	52478825	52593987	115162	0.001	-2.4684	-1.0566	-3.2299	-1.624
C3H/HeJ	Deletion	14	53408502	54507419	1098917	0	-4.1175	-3.6067	-4.1834	-3.4849
C3H/HeJ	Deletion	14	61861575	61908367	46792	0	-4.2003	-1.9591	-4.2755	-2.6298
C3H/HeJ	Deletion	14	88593042	88679583	86541	0	-3.5059	-2.7233	-3.4238	-2.9217
C3H/HeJ	Deletion	14	89020963	89172348	151385	0.001	-2.7663	-1.8533	-2.8445	-1.8373
C3H/HeJ	Deletion	14	89948335	90052935	104600	0	-2.9677	-1.78	-3.5365	-2.3343
C3H/HeJ	Deletion	14	90802528	90889668	87140	0	-3.7687	-2.7	-4.3837	-3.5482
C3H/HeJ	Deletion	14	91627487	91903882	276395	0.0055	-2.2843	-1.4	-2.7598	-1.7229
C3H/HeJ	Deletion	14	92648363	92663232	14869	0.0175	-7.2248	-4.7533	-6.6709	-2.7108
C3H/HeJ	Deletion	14	96960490	97074929	114439	0.0005	-2.8967	-1.72	-3.1476	-1.8795
C3H/HeJ	Deletion	14	106847154	106883041	35887	0.003	-3.6875	-4.4067	-5.3924	-4.7711
C3H/HeJ	Deletion	15	5895749	5903666	7917	0	-10.5317	-8.33	-10.9563	-9.3404
C3H/HeJ	Deletion	15	9229428	9252458	23030	0.005	-4.7496	-4.4434	-4.8897	-3.9699
C3H/HeJ	Deletion	15	14377988	14441111	63123	0	-3.5485	-3.2467	-4.5493	-4.6084
C3H/HeJ	Deletion	15	19835679	19866988	31309	0.0015	-7.0928	-4.7734	-6.263	-3.8072
C3H/HeJ	Deletion	15	28402845	28414096	11251	0.024	-5.914	-6.8933	-6.9428	-6.0422
C3H/HeJ	Deletion	15	29054660	29063221	8561	0.002	-8.7489	-7.2	-9.3394	-7.3584
C3H/HeJ	Deletion	15	33413346	33487637	74291	0	-3.7516	-2.42	-3.4423	-1.494
C3H/HeJ	Deletion	15	49338217	49386288	48071	0	-5.0318	-4.4534	-3.9162	-2.5633
C3H/HeJ	Deletion	15	49576968	49597640	20672	0.0165	-4.0858	-2.0733	-4.8269	-3.2108
C3H/HeJ	Deletion	15	58494499	58509252	14753	0.0325	-4.8203	-3.5133	-5.1878	-4.753
C3H/HeJ	Deletion	15	61776804	61788603	11799	0	-10.0391	-8.6933	-9.9114	-9.9217
C3H/HeJ	Deletion	15	65125816	65141661	15845	0	-6.6268	-5.3667	-6.64	-7.512
C3H/HeJ	Deletion	15	66813590	66846779	33189	0	-4.3412	-3.5333	-4.749	-2.6747
C3H/HeJ	Deletion	15	77280425	77387461	107036	0	-3.6171	-2.78	-3.997	-3.0783
C3H/HeJ	Deletion	15	79045221	79054460	9239	0.003	-6.7052	-7.0333	-7.7155	-8.8253
C3H/HeJ	Deletion	15	79750842	79814544	63702	0.0055	-2.3324	-1.8145	-3.5799	-3.0663
C3H/HeJ	Deletion	15	85746176	85771034	24858	0.012	-3.3278	-1.8733	-5.5843	-3.1867
C3H/HeJ	Deletion	15	90831215	90848216	17001	0.0135	-4.5175	-2.8834	-4.8031	-2.6295
C3H/HeJ	Deletion	15	90955779	90982139	26360	0	-6.1356	-6.1067	-5.9733	-4.7711
C3H/HeJ	Deletion	16	27646551	27683589	37038	0.002	-5.2535	-5.28	-4.6328	-2.8524
C3H/HeJ	Deletion	16	31737428	31739683	2255	0.0005	-17.5444	-17.5667	-19.245	-16.3916
C3H/HeJ	Deletion	16	34447589	34458872	11283	0.024	-5.1151	-3.5733	-7.121	-5.3373
C3H/HeJ	Deletion	16	39517051	39530626	13575	0.034	-5.7827	-4.6167	-5.6904	-4.0843
C3H/HeJ	Deletion	16	45064756	45068152	3396	0.003	-13.235	-11.1766	-13.6431	-12.1204
C3H/HeJ	Deletion	16	47276784	47389246	112462	0.0015	-2.8426	-2.4667	-3.8841	-3.1106
C3H/HeJ	Deletion	16	48248783	48371104	122321	0	-2.9811	-2.2066	-3.1037	-1.6871
C3H/HeJ	Deletion	16	48828204	48844007	15803	0.0155	-5.1944	-5.2767	-6.6345	-5.8314
C3H/HeJ	Deletion	16	49343823	49366751	22928	0.002	-5.0959	-3.0067	-4.4484	-2.6687
C3H/HeJ	Deletion	16	50055801	50103716	47915	0	-3.665	-2.22	-4.6231	-2.2289
C3H/HeJ	Deletion	16	50597846	50702562	104716	0.01	-2.5654	-1.5233	-3.2344	-1.8524
C3H/HeJ	Deletion	16	53948067	53951431	3364	0.022	-11.1333	-11.9966	-14.0723	-14.3614
C3H/HeJ	Deletion	16	87517195	87529721	12526	0.003	-6.2172	-2.5031	-6.3886	-2.4014
C3H/HeJ	Deletion	16	93614839	93657993	43154	0	-3.9518	-3.7967	-5.0614	-5.3494
C3H/HeJ	Deletion	17	7504478	7638455	133977	0	-8.0464	-8.8267	-7.6232	-8.7019
C3H/HeJ	Deletion	17	13215864	13842475	626611	0	-10.2501	-10.46	-9.7751	-10.0723
C3H/HeJ	Deletion	17	16692780	16706430	13650	0	-9.5767	-9.7266	-10.1307	-10.6235
C3H/HeJ	Deletion	17	21259136	21388016	128880	0	-3.8034	-3.28	-4.1216	-3.4518
C3H/HeJ	Deletion	17	24017219	24066123	48904	0	-4.3251	-4.8067	-5.3111	-4.1446
C3H/HeJ	Deletion	17	27425039	27587346	162307	0	-4.4235	-4.19	-5.1561	-4.7832
C3H/HeJ	Deletion	17	29238777	29246678	7901	0	-13.1952	-12.2267	-11.9088	-10.8916
C3H/HeJ	Deletion	17	33300212	33339599	39387	0	-5.2093	-3.8267	-4.7192	-3.7349
C3H/HeJ	Deletion	17	34377723	34444417	66694	0	-4.517	-2.88	-5.3529	-4.5602
C3H/HeJ	Deletion	17	34636551	34651429	14878	0.0155	-6.0583	-5.29	-7.4468	-7.0844
C3H/HeJ	Deletion	17	35398963	35608889	209926	0	-5.2968	-4.29	-6.1525	-5.0964
C3H/HeJ	Deletion	17	36792655	36909308	116653	0	-5.2037	-3.5133	-6.0316	-5.0843
C3H/HeJ	Deletion	17	76876186	76893904	17718	0.0035	-6.5009	-6.0366	-5.8886	-5.0693
C3H/HeJ	Deletion	17	78442465	78460850	18385	0.001	-6.307	-4.8867	-6.5463	-6.0482
C3H/HeJ	Deletion	17	78714838	78821186	106348	0.0045	-2.6056	-1.2266	-2.9161	-0.94037
C3H/HeJ	Deletion	17	91914936	91956872	41936	0	-5.3701	-4	-5.204	-3.759
C3H/HeJ	Deletion	18	6194673	6199198	4525	0	-13.864	-20.2533	-13.4675	-14.8313
C3H/HeJ	Deletion	18	11327100	11350932	23832	0.022	-4.6173	-4.7667	-5.7369	-5.8554
C3H/HeJ	Deletion	18	11664458	11691245	26787	0.008	-4.3277	-3.5167	-5.0157	-4.3735
C3H/HeJ	Deletion	18	13369353	13371613	2260	0.0125	-15.8	-10.32	-15.8996	-11.0602
C3H/HeJ	Deletion	18	43960511	43967363	6852	0.0165	-7.7552	-8.2867	-8.0379	-9.4337
C3H/HeJ	Deletion	18	56321157	56335932	14775	0.022	-5.5073	-5.4267	-6.9655	-7.5301
C3H/HeJ	Deletion	18	64883877	64894099	10222	0.0235	-6.2252	-4.14	-8.0676	-7.2831
C3H/HeJ	Deletion	18	70635036	70641808	6772	0.0155	-7.8857	-6.2667	-7.8847	-9.3855
C3H/HeJ	Deletion	18	72222178	72234611	12433	0	-6.0978	-5.4333	-7.0447	-5.6687
C3H/HeJ	Deletion	18	74096725	74218161	121436	0	-2.7108	-1.4533	-3.511	-1.8313
C3H/HeJ	Deletion	18	87953899	88000156	46257	0	-4.9308	-5.3867	-4.1443	-4.3855
C3H/HeJ	Deletion	19	9227443	9756155	528712	0	-4.5548	-3.72	-4.5448	-3.3705
C3H/HeJ	Deletion	19	13937312	13955994	18682	0.0065	-6.657	-7.6733	-6.7371	-6.259
C3H/HeJ	Deletion	19	17285136	17437044	151908	0	-3.6385	-2.52	-4.2041	-3.4699
C3H/HeJ	Deletion	19	19838044	19841384	3340	0.008	-13.5067	-12.7667	-15.9864	-17.5451
C3H/HeJ	Deletion	19	20702664	20708383	5719	0.029	-9.1233	-11.3367	-9.9578	-13.5904
C3H/HeJ	Deletion	19	23505892	23762946	257054	0	-2.6055	-1.3066	-2.8607	-1.5241
C3H/HeJ	Deletion	19	24015064	24133666	118602	0	-3.0221	-1.8367	-3.5346	-2.3072
C3H/HeJ	Deletion	19	24649953	24698273	48320	0.003	-3.559	-2.4119	-3.8868	-2.5542
C3H/HeJ	Deletion	19	24939551	24993666	54115	0.002	-3.5246	-2.1761	-3.3654	-2.7229
C3H/HeJ	Deletion	19	45196980	45212858	15878	0.0065	-5.2824	-2.6467	-6.2793	-3.6446
CBA/J	Deletion	1	5098887	5104593	5706	0.0005	-10.6841	-11.229	-12.8042	-13.3016
CBA/J	Deletion	1	7889967	7928961	38994	0.0075	-3.4155	-2.9673	-5.5045	-4.6825
CBA/J	Deletion	1	8120374	8254366	133992	0	-4.9756	-4.0491	-9.0114	-10.2064
CBA/J	Deletion	1	92860451	92863838	3387	0.0005	-12.4276	-10.7687	-16.5265	-15.7645
CBA/J	Deletion	1	111637525	111703488	65963	0	-5.9106	-4.7126	-10.4044	-9.4418
CBA/J	Deletion	1	116094852	116107832	12980	0.0445	-4.4944	-4.5747	-5.9238	-4.6825
CBA/J	Deletion	1	118540083	118676197	136114	0	-2.1018	-1.6308	-3.6721	-3.4921
CBA/J	Deletion	1	124617582	124641398	23816	0	-7.1963	-7.1121	-12.1718	-11.7196
CBA/J	Deletion	1	153396026	153399503	3477	0.0005	-11.035	-10.4813	-16.4801	-16.0846
CBA/J	Deletion	1	154182263	154191320	9057	0.016	-6.0828	-5.6636	-7.8458	-6.5132
CBA/J	Deletion	1	175933016	176352493	419477	0.001	-1.785	-1.3551	-2.616	-1.4497
CBA/J	Deletion	1	184086335	184102253	15918	0	-6.3865	-6.3155	-10.5578	-11.2936
CBA/J	Deletion	2	46538049	46562592	24543	0.0015	-4.9533	-4.8108	-8.6995	-10.5106
CBA/J	Deletion	2	83654542	83832872	178330	0	-2.276	-2.1706	-3.4071	-3.1138
CBA/J	Deletion	2	85971665	85986642	14977	0	-4.994	-4.3785	-6.9569	-7.0741
CBA/J	Deletion	2	100291896	100617218	325322	0	-2.5075	-2.3552	-4.2248	-4.0662
CBA/J	Deletion	2	115157325	115160732	3407	0.0025	-8.0689	-9.5023	-12.6561	-10.6825
CBA/J	Deletion	2	116882130	116887832	5702	0.003	-6.5117	-6.8575	-12.1279	-12.0899
CBA/J	Deletion	2	146020151	146028289	8138	0.0085	-4.7722	-2.0281	-7.0628	-2.799
CBA/J	Deletion	2	153897030	153908271	11241	0	-7.4679	-5.3341	-12.7672	-14.5582
CBA/J	Deletion	3	15331522	15815276	483754	0	-2.5807	-2.3037	-4.3807	-3.7672
CBA/J	Deletion	3	34178312	34184024	5712	0	-7.7375	-7.5654	-12.2434	-13.6481
CBA/J	Deletion	3	37457128	37470781	13653	0	-4.8271	-5.2009	-7.1085	-8.7883
CBA/J	Deletion	3	43731673	43749782	18109	0	-4.1132	-4.6753	-6.0529	-5.1587
CBA/J	Deletion	3	48185028	48227949	42921	0	-2.4913	-1.2855	-4.6106	-2.6667
CBA/J	Deletion	3	87101672	87256647	154975	0.0175	-2.0243	-1.6542	-2.647	-1.4815
CBA/J	Deletion	3	125570988	125599898	28910	0.0195	-2.8771	-1.613	-4.0709	-2.545
CBA/J	Deletion	3	126737658	126753661	16003	0.016	-3.7325	-3.9206	-4.8389	-4.418
CBA/J	Deletion	3	126843654	127129102	285448	0.003	-1.8599	-1.1355	-2.7027	-1.455
CBA/J	Deletion	4	41922253	42768394	846141	0	-2.2004	-2.1075	-3.0864	-2.9894
CBA/J	Deletion	4	52556039	52565701	9662	0	-5.3193	-4.1495	-9.0929	-7
CBA/J	Deletion	4	111723540	114021203	2297663	0	-4.0888	-3.8575	-6.8676	-6.8968
CBA/J	Deletion	4	121411365	122216101	804736	0	-4.3987	-3.8855	-7.229	-6.0238
CBA/J	Deletion	4	123878971	123889164	10193	0.024	-4.934	-4.5093	-6.943	-5.5767
CBA/J	Deletion	4	137506923	137537806	30883	0	-3.4913	-3.2944	-4.706	-4.9259
CBA/J	Deletion	4	143744899	143760645	15746	0	-6.2827	-7.0444	-10.531	-10.1587
CBA/J	Deletion	4	154204549	154226838	22289	0	-5.6232	-3.5865	-7.1776	-5.5133
CBA/J	Deletion	5	4169647	4186841	17194	0.018	-3.6821	-2.3224	-5.228	-3.5026
CBA/J	Deletion	5	5109806	5116596	6790	0	-6.1148	-6.1168	-11.2147	-11.1111
CBA/J	Deletion	5	24516939	24522609	5670	0.0325	-5.8442	-4.3388	-7.8236	-5.5979
CBA/J	Deletion	5	49196436	49244995	48559	0	-2.6512	-2.7196	-3.8319	-3.3016
CBA/J	Deletion	5	62169323	62192626	23303	0	-5.605	-6.1402	-10.1873	-11.1323
CBA/J	Deletion	5	66879299	66893974	14675	0	-7.2835	-8.7967	-9.9052	-11.5291
CBA/J	Deletion	5	74084717	74100900	16183	0.0085	-3.8539	-3.7617	-5.5651	-6.4074
CBA/J	Deletion	5	74269637	74292341	22704	0.0025	-3.1004	-2.2081	-4.2419	-3.0159
CBA/J	Deletion	5	75148157	75156018	7861	0	-6.399	-6.5047	-9.1211	-8.5106
CBA/J	Deletion	5	88646266	88663462	17196	0	-6.1351	-4.8201	-8.5566	-8.4312
CBA/J	Deletion	5	93838145	96240381	2402236	0	-2.5722	-2.6168	-4.2673	-4.3492
CBA/J	Deletion	5	104988806	105359769	370963	0	-2.78	-2.7523	-4.3797	-4.1085
CBA/J	Deletion	5	137598646	137642898	44252	0.009	-2.8966	-1.6612	-3.9593	-1.7883
CBA/J	Deletion	5	138902267	138957355	55088	0	-3.8495	-3.6191	-5.6733	-3.5661
CBA/J	Deletion	6	47076155	47118738	42583	0	-4.1893	-4.014	-6.1155	-5.5661
CBA/J	Deletion	6	71939289	72007667	68378	0	-3.7455	-3.8972	-5.1043	-4.1534
CBA/J	Deletion	6	111259969	111313017	53048	0.005	-1.9271	-1.1184	-3.595	-2.6244
CBA/J	Deletion	6	116654058	116685816	31758	0	-3.8952	-3.8131	-5.075	-5.3598
CBA/J	Deletion	6	125339674	125352574	12900	0.003	-5.096	-4.7056	-7.746	-7.2804
CBA/J	Deletion	6	129587987	130316290	728303	0.0015	-2.4545	-1.6589	-3.9394	-2.582
CBA/J	Deletion	6	131437173	132012403	575230	0	-2.864	-2.4626	-4.3763	-3.5635
CBA/J	Deletion	6	132581329	132618031	36702	0	-5.1105	-5.3505	-9.2386	-7.6429
CBA/J	Deletion	6	132878402	133121998	243596	0.003	-2.258	-1.9393	-3.4909	-2.4603
CBA/J	Deletion	6	137129593	137173887	44294	0.005	-3.2678	-2.6052	-3.7186	-2.7911
CBA/J	Deletion	6	137293250	137332027	38777	0.0055	-3.0774	-2.0023	-3.4958	-2.6693
CBA/J	Deletion	6	146663705	146693693	29988	0	-3.4116	-2.9276	-4.1862	-2.1111
CBA/J	Deletion	6	147485094	147503430	18336	0	-5.7732	-5.1449	-6.5821	-4.5556
CBA/J	Deletion	7	3650934	3861846	210912	0	-4.9855	-4.8505	-6.8797	-7.6111
CBA/J	Deletion	7	17215106	17256500	41394	0.0195	-3.0885	-2.7017	-3.8013	-3.6667
CBA/J	Deletion	7	17824512	18172622	348110	0	-2.9977	-2.8879	-4.8728	-4.3757
CBA/J	Deletion	7	18380613	18585462	204849	0	-2.2696	-1.7968	-3.2695	-1.7805
CBA/J	Deletion	7	20651675	24093736	3442061	0	-3.4713	-3.3131	-5.1984	-4.9048
CBA/J	Deletion	7	24994763	25009688	14925	0	-6.6906	-6.8692	-9.0417	-7.9735
CBA/J	Deletion	7	38395025	38400629	5604	0.012	-6.8315	-6.9836	-10.1628	-10.9814
CBA/J	Deletion	7	66357017	66366270	9253	0.021	-5.1443	-4.7523	-9.2381	-11.4418
CBA/J	Deletion	7	67819385	67929836	110451	0	-2.7159	-2.6495	-5.0305	-5.3413
CBA/J	Deletion	7	73404424	73465679	61255	0	-2.9282	-1.4183	-3.7986	-1.1667
CBA/J	Deletion	7	106232535	106315111	82576	0.0105	-2.5571	-2.25	-3.388	-2.4339
CBA/J	Deletion	7	106932966	106952277	19311	0.013	-3.5712	-3.1589	-4.7541	-3.8942
CBA/J	Deletion	7	111397465	111512034	114569	0	-4.4136	-3.8785	-5.9397	-6.127
CBA/J	Deletion	7	111655154	111701079	45925	0	-3.9407	-3.9229	-5.9936	-5.1005
CBA/J	Deletion	7	120401160	120414343	13183	0	-5.5686	-3.9884	-7.0239	-6.7169
CBA/J	Deletion	7	146166912	146217755	50843	0	-3.2007	-2.528	-3.7259	-3.0159
CBA/J	Deletion	8	19324503	19475030	150527	0	-2.5398	-2.3972	-3.6222	-3.0608
CBA/J	Deletion	8	22159680	22805565	645885	0	-3.4043	-3.0141	-5.1856	-4.672
CBA/J	Deletion	8	28063392	28069153	5761	0	-8.0148	-10.0911	-12.5414	-14.4312
CBA/J	Deletion	8	31552475	31584766	32291	0.006	-3.5028	-3.0748	-4.9901	-3.6561
CBA/J	Deletion	8	36337523	36402990	65467	0.0005	-2.1837	-1.6028	-3.7667	-2.3228
CBA/J	Deletion	8	52408532	52420924	12392	0	-7.4888	-7.1706	-9.8445	-9.8572
CBA/J	Deletion	8	76517391	76564755	47364	0	-6.52	-5.7827	-8.739	-7.9365
CBA/J	Deletion	8	95352985	95373314	20329	0.008	-3.808	-3.014	-4.7223	-4.4497
CBA/J	Deletion	8	129561186	129570275	9089	0	-6.9217	-6.3061	-9.6184	-9.1931
CBA/J	Deletion	8	129688349	129696617	8268	0.013	-6.6293	-5.0794	-10.8254	-11.127
CBA/J	Deletion	9	34877829	34907807	29978	0	-9.3302	-9.7406	-13.1927	-14.508
CBA/J	Deletion	9	40998516	41029459	30943	0.0035	-3.0802	-3.1379	-4.1215	-3.3995
CBA/J	Deletion	9	41804241	41836019	31778	0	-3.3969	-2.7991	-4.4387	-3.6032
CBA/J	Deletion	9	103355619	103362842	7223	0.0225	-6.014	-5.3879	-8.8617	-9.3651
CBA/J	Deletion	9	104883856	105363021	479165	0	-1.8644	-1.3458	-2.5622	-1.4974
CBA/J	Deletion	9	121128131	121150960	22829	0	-11.2209	-14.3505	-12.7189	-14.418
CBA/J	Deletion	10	7230602	7236681	6079	0	-14.4245	-15.9626	-15.1332	-18.3862
CBA/J	Deletion	10	9909143	9911393	2250	0.006	-10.6558	-9.6075	-15.5255	-17.3968
CBA/J	Deletion	10	18088633	18092035	3402	0.0175	-7.9007	-8.7383	-13.3082	-16.0609
CBA/J	Deletion	10	27470245	27474744	4499	0.003	-9.3399	-8.3995	-12.0516	-13.4603
CBA/J	Deletion	10	88387820	88399118	11298	0.003	-4.8275	-4.215	-6.8268	-5.381
CBA/J	Deletion	10	92953249	93103092	149843	0	-2.3052	-1.7757	-3.0268	-1.2646
CBA/J	Deletion	10	99008245	99094463	86218	0.001	-2.3449	-1.8505	-3.1271	-1.7553
CBA/J	Deletion	10	117661217	117712003	50786	0.008	-2.973	-2.7523	-4.7078	-5.2222
CBA/J	Deletion	10	117759481	117790863	31382	0.0045	-3.4271	-3.6542	-4.9397	-4.9973
CBA/J	Deletion	11	13946894	14002665	55771	0.0065	-3.1595	-3.1776	-4.3774	-3.8254
CBA/J	Deletion	11	18321991	18387461	65470	0.003	-2.5376	-2.1145	-3.5465	-2.8757
CBA/J	Deletion	11	22562056	22567684	5628	0.0105	-7.1893	-7.9649	-9.4682	-10.6482
CBA/J	Deletion	11	27748031	27819237	71206	0.015	-2.813	-2.8224	-4.7679	-4.8757
CBA/J	Deletion	11	27966876	27993931	27055	0.0125	-3.2977	-3.2664	-4.4792	-4.0741
CBA/J	Deletion	11	31055846	31123597	67751	0	-4.8498	-3.729	-7.5162	-6.9048
CBA/J	Deletion	11	31590208	31599287	9079	0	-7.5245	-7.3201	-9.004	-7.5556
CBA/J	Deletion	11	57235628	57330892	95264	0	-2.8987	-1.9813	-3.7849	-2.2275
CBA/J	Deletion	11	58410243	58475897	65654	0	-2.7613	-1.9883	-3.9365	-2.508
CBA/J	Deletion	11	70983950	71144053	160103	0	-5.7268	-5.3715	-8.8877	-8.8386
CBA/J	Deletion	11	83488062	83511294	23232	0	-4.6522	-5.271	-7.0005	-7.1587
CBA/J	Deletion	11	88762814	88835946	73132	0	-2.9444	-2.6893	-3.7249	-2.9788
CBA/J	Deletion	11	89544981	89558533	13552	0	-6.1531	-6.7804	-8.7615	-10.1905
CBA/J	Deletion	11	94650186	94686851	36665	0	-3.3874	-3.5421	-4.3217	-3.4127
CBA/J	Deletion	11	113108653	113157408	48755	0.0245	-2.9356	-1.163	-3.4193	-1.2407
CBA/J	Deletion	11	113264968	113288841	23873	0.0135	-3.3341	-3.5841	-4.9829	-4.4233
CBA/J	Deletion	11	114869331	114918759	49428	0	-3.5999	-2.8551	-5.2627	-4.9788
CBA/J	Deletion	11	116599617	116632450	32833	0	-6.0354	-4.4622	-8.2333	-6.3201
CBA/J	Deletion	12	10147509	10169800	22291	0.0005	-4.2997	-3.9977	-5.8707	-4.5371
CBA/J	Deletion	12	29030444	29056753	26309	0.0185	-3.651	-3.2009	-3.9062	-4.0556
CBA/J	Deletion	12	29797675	29802157	4482	0.0185	-7.3112	-8.243	-10.836	-14.1746
CBA/J	Deletion	12	53141718	53148511	6793	0	-10.2931	-11.5888	-14.2018	-16.8201
CBA/J	Deletion	12	62078868	62097021	18153	0.018	-3.0442	-3.4019	-5.9016	-5.2857
CBA/J	Deletion	12	89278352	89406446	128094	0	-2.6667	-2.7009	-3.8593	-3.418
CBA/J	Deletion	12	104953542	105209677	256135	0	-2.8197	-2.8084	-3.8207	-3.3492
CBA/J	Deletion	12	108552690	108582437	29747	0	-4.2672	-2.1916	-5.7076	-3.4021
CBA/J	Deletion	12	115126470	117135088	2008618	0	-1.4766	-1.0093	-2.7013	-1.9153
CBA/J	Deletion	13	68454850	68691460	236610	0.001	-2.077	-1.8411	-3.0484	-2.8095
CBA/J	Deletion	13	76064907	76079504	14597	0	-5.6885	-5.6098	-7.6495	-8.8519
CBA/J	Deletion	13	85535414	85557505	22091	0.005	-3.4655	-2.9112	-5.2732	-3.7672
CBA/J	Deletion	13	111158248	111181057	22809	0.009	-4.0897	-2.6682	-5.5065	-4.8677
CBA/J	Deletion	13	120276219	120284098	7879	0.0005	-6.8148	-6.1565	-9.1535	-6.508
CBA/J	Deletion	14	26695161	27112147	416986	0	-4.4312	-4.5093	-6.0021	-6.1137
CBA/J	Deletion	14	42012117	45359411	3347294	0	-3.688	-3.8645	-5.3968	-5.4921
CBA/J	Deletion	14	47282451	47318594	36143	0.016	-3.3309	-2.0467	-3.5904	-2.6587
CBA/J	Deletion	14	51565883	51595901	30018	0	-4.4422	-3.8996	-6.8175	-5.1217
CBA/J	Deletion	14	52243076	52504162	261086	0	-2.3884	-2.229	-3.5611	-2.7989
CBA/J	Deletion	14	53408502	54505842	1097340	0	-2.462	-2.243	-3.7232	-3.2434
CBA/J	Deletion	14	92610374	92663232	52858	0.0095	-2.0858	-1.2056	-3.7048	-1.8942
CBA/J	Deletion	15	5895749	5903666	7917	0	-6.257	-5.2337	-8.297	-6.119
CBA/J	Deletion	15	19601692	19676295	74603	0.001	-2.5718	-2.2009	-3.5723	-2.9312
CBA/J	Deletion	15	29054660	29059181	4521	0.001	-7.5075	-5.986	-9.6211	-10.0317
CBA/J	Deletion	15	33413346	33470511	57165	0	-2.3545	-1.6963	-3.6581	-2.2566
CBA/J	Deletion	15	64027568	64037741	10173	0.024	-4.357	-5.3902	-5.7847	-5.9021
CBA/J	Deletion	15	65124711	65139324	14613	0.009	-3.1619	-2.9486	-6.3197	-6.2672
CBA/J	Deletion	15	66817015	66846779	29764	0.0005	-3.3725	-2.5187	-4.0738	-3.1534
CBA/J	Deletion	15	79045221	79054460	9239	0.0015	-6.0789	-6	-6.1458	-7.9735
CBA/J	Deletion	15	85746176	85767644	21468	0.0015	-3.2862	-2.3434	-4.0646	-2.2116
CBA/J	Deletion	15	90937047	90974196	37149	0	-2.5331	-2	-4.4928	-4.7302
CBA/J	Deletion	16	49343823	49366751	22928	0.018	-3.1818	-2.5187	-4.8844	-5.4868
CBA/J	Deletion	16	57737592	57744340	6748	0	-8.5581	-8.1075	-11.8964	-11.4656
CBA/J	Deletion	16	89927923	89932483	4560	0.004	-7.1421	-4.9626	-11.8275	-16.1217
CBA/J	Deletion	16	91833758	92004237	170479	0	-2.3271	-2.0093	-2.9134	-2.0503
CBA/J	Deletion	16	93617121	93641993	24872	0	-4.1172	-4.5794	-5.6635	-5.5106
CBA/J	Deletion	17	7504478	7638455	133977	0	-5.1352	-5.9463	-6.4208	-7.1059
CBA/J	Deletion	17	13214704	13841391	626687	0	-6.4336	-6.3458	-8.6175	-8.7778
CBA/J	Deletion	17	16692780	16706430	13650	0.007	-5.6995	-4.7359	-9.01	-8.8413
CBA/J	Deletion	17	21258011	21334591	76580	0	-2.8447	-2.7196	-4.1597	-4.0212
CBA/J	Deletion	17	24017219	24066123	48904	0.002	-3.149	-2.9953	-4.1298	-3.7249
CBA/J	Deletion	17	27425039	27585115	160076	0	-3.538	-3.3669	-4.1207	-3.8968
CBA/J	Deletion	17	29237562	29245572	8010	0	-9.243	-9.1168	-11.6236	-11.381
CBA/J	Deletion	17	34377723	34435350	57627	0	-3.5258	-3.1682	-4.2047	-3.5661
CBA/J	Deletion	17	35465883	35608889	143006	0	-4.2731	-4.014	-6.5234	-5.8307
CBA/J	Deletion	17	36792655	36909308	116653	0	-3.0949	-2.4112	-5.1434	-3.8624
CBA/J	Deletion	17	54646281	54665701	19420	0.018	-4.5257	-4.6425	-5.9384	-5.8016
CBA/J	Deletion	18	6194673	6199198	4525	0.002	-7.1654	-5.243	-11.9492	-15.873
CBA/J	Deletion	18	62758135	62760406	2271	0	-13.0374	-13.0561	-17.7249	-15.5344
CBA/J	Deletion	18	72222178	72234611	12433	0.002	-3.3076	-1.0654	-6.3003	-5.2592
CBA/J	Deletion	18	74098960	74163593	64633	0	-2.7775	-1.9393	-3.3245	-1.9735
CBA/J	Deletion	19	13943590	13957129	13539	0.013	-4.2392	-4.0794	-6.5953	-6.0846
CBA/J	Deletion	19	17213670	17236230	22560	0.014	-3.8865	-5.2243	-4.4186	-4.8201
CBA/J	Deletion	19	17287381	17543725	256344	0	-2.2386	-1.8948	-3.2423	-2.0661
CBA/J	Deletion	19	19838044	19841384	3340	0.0265	-9.3049	-9.9509	-10.9431	-11.217
CBA/J	Deletion	19	24015064	24133666	118602	0.011	-2.2304	-1.1215	-3.0687	-1.6296
CBA/J	Deletion	19	24951928	24993666	41738	0.0005	-3.4969	-2.7103	-3.8457	-2.8429
CBA/J	Deletion	19	45196980	45211697	14717	0.02	-3.7214	-3.7383	-6.4815	-5.1799
DBA/2J	Deletion	1	66870859	67052315	181456	0	-2.7761	-1.9412	-2.4411	-1.2779
DBA/2J	Deletion	1	97661761	97703456	41695	0.021	-4.8913	-3.4059	-3.3738	-2.8953
DBA/2J	Deletion	1	101165007	101190020	25013	0.0005	-5.1608	-3.0617	-4.199	-3.2801
DBA/2J	Deletion	1	115326941	115339291	12350	0.0265	-5.6269	-4.4765	-4.8078	-3.4561
DBA/2J	Deletion	1	118540083	118683151	143068	0.0025	-2.8428	-1.7271	-2.6461	-2.3273
DBA/2J	Deletion	1	126337067	126358542	21475	0	-12.4124	-12.2	-8.9898	-10.5812
DBA/2J	Deletion	1	175931944	176134109	202165	0.0005	-2.4396	-1.3891	-2.621	-2.2468
DBA/2J	Deletion	1	176236552	176293010	56458	0	-4.4657	-4	-3.7788	-3.5366
DBA/2J	Deletion	1	184086335	184102253	15918	0	-10.642	-11.2941	-6.3785	-6.6911
DBA/2J	Deletion	2	83654542	83832872	178330	0	-3.7214	-3.8883	-3.6589	-3.4425
DBA/2J	Deletion	2	85969355	85987792	18437	0.004	-6.01	-4.8353	-4.2519	-3.9319
DBA/2J	Deletion	2	89048912	89085489	36577	0	-6.9559	-8.6617	-6.4236	-6.6833
DBA/2J	Deletion	2	100297532	100617218	319686	0	-3.8721	-3.7618	-3.6173	-3.4267
DBA/2J	Deletion	2	141668791	141708394	39603	0	-11.7507	-10.6941	-7.4848	-6.3639
DBA/2J	Deletion	2	144047240	144056326	9086	0.001	-6.7752	-5.4294	-6.9651	-7.2984
DBA/2J	Deletion	2	145589720	145614507	24787	0.02	-3.8882	-3.9941	-3.3578	-2.5288
DBA/2J	Deletion	2	153768222	153889576	121354	0	-4.5028	-2.5412	-3.628	-2.7277
DBA/2J	Deletion	3	15221035	15236024	14989	0.0005	-5.1258	-3.5235	-6.157	-7.0052
DBA/2J	Deletion	3	15349421	15795827	446406	0	-2.8185	-2.5412	-3.0346	-2.7199
DBA/2J	Deletion	3	16917484	16961300	43816	0	-6.5627	-5.4618	-4.2835	-4.089
DBA/2J	Deletion	3	21476738	21484638	7900	0.025	-7.421	-7.3294	-6.1249	-5.0366
DBA/2J	Deletion	3	25416783	25456269	39486	0	-4.367	-4.7294	-3.8212	-4.2618
DBA/2J	Deletion	3	31444457	31481546	37089	0	-4.8891	-4.4558	-3.9702	-2.9477
DBA/2J	Deletion	3	35544887	35581953	37066	0	-7.9237	-9.0824	-5.6366	-4.1466
DBA/2J	Deletion	3	46174328	46188122	13794	0.0005	-10.5985	-11.1735	-6.235	-6.555
DBA/2J	Deletion	3	47325931	47545105	219174	0.01	-1.8553	-0.78529	-2.5375	-1.6963
DBA/2J	Deletion	3	49065590	49108931	43341	0.0145	-3.6423	-2.4	-4.1537	-4.1466
DBA/2J	Deletion	3	80912133	80926249	14116	0.014	-6.5377	-7.5471	-4.6126	-4.0707
DBA/2J	Deletion	3	88571199	88705355	134156	0	-4.2545	-3.8353	-3.2319	-3.3665
DBA/2J	Deletion	3	105926041	106113373	187332	0	-3.347	-3.4264	-2.7619	-3.322
DBA/2J	Deletion	3	113953554	114076465	122911	0.0045	-1.9518	-1.0941	-2.6513	-1.4341
DBA/2J	Deletion	3	120789427	120791614	2187	0.0035	-16.1078	-17.3235	-13.1798	-13.1414
DBA/2J	Deletion	3	121905731	121946424	40693	0	-4.0079	-3.6618	-3.7341	-3.2513
DBA/2J	Deletion	3	122005995	122037582	31587	0	-5.3411	-3.3088	-3.9057	-3.288
DBA/2J	Deletion	3	122524824	122555813	30989	0.004	-4.0686	-3.25	-3.2357	-2.068
DBA/2J	Deletion	4	41920978	42772027	851049	0	-3.1457	-2.9618	-2.0748	-2.0053
DBA/2J	Deletion	4	52556039	52565701	9662	0.0225	-8.8471	-6.2059	-5.587	-6.5393
DBA/2J	Deletion	4	111729081	113963780	2234699	0	-5.3623	-5.1383	-4.258	-3.8979
DBA/2J	Deletion	4	121410212	122216101	805889	0	-6.9897	-5.6176	-5.0276	-4.3194
DBA/2J	Deletion	4	137516059	137537806	21747	0.0055	-5.6197	-6.0794	-3.6853	-4.5131
DBA/2J	Deletion	4	143097096	143202701	105605	0	-4.0849	-3.4117	-4.2422	-3.3377
DBA/2J	Deletion	4	143632726	143713411	80685	0	-3.6606	-2.8971	-2.7833	-2.7172
DBA/2J	Deletion	4	145280632	145884223	603591	0	-2.3379	-2.3677	-2.6106	-2.7382
DBA/2J	Deletion	4	146350707	146819858	469151	0	-2.387	-2.3294	-2.4555	-2.7749
DBA/2J	Deletion	5	4177735	4191332	13597	0.0005	-5.6235	-4.9323	-5.3163	-4.2278
DBA/2J	Deletion	5	5108731	5114345	5614	0.0005	-10.651	-11.4088	-8.6466	-8.4581
DBA/2J	Deletion	5	14902793	15221921	319128	0	-6.259	-6.4294	-5.5375	-5.7225
DBA/2J	Deletion	5	22680378	22703413	23035	0.007	-4.3859	-3.1294	-4.2681	-3.3141
DBA/2J	Deletion	5	23306797	23379674	72877	0.0115	-2.8792	-1.2706	-2.7159	-1.1204
DBA/2J	Deletion	5	49196436	49244995	48559	0.001	-3.7731	-3.9588	-2.7166	-2.5864
DBA/2J	Deletion	5	66879299	66893974	14675	0	-9.9152	-12.2794	-8.1763	-9.7251
DBA/2J	Deletion	5	74076801	74100900	24099	0.0175	-4.4345	-3.9647	-2.8843	-2.0942
DBA/2J	Deletion	5	74269637	74283221	13584	0.029	-5.2446	-4.1588	-4.1693	-2.2146
DBA/2J	Deletion	5	75129985	75156018	26033	0.007	-5.1738	-2.9647	-3.441	-1.958
DBA/2J	Deletion	5	88653877	88663462	9585	0.0085	-9.2419	-10.8	-6.146	-5.3115
DBA/2J	Deletion	5	93833930	96244067	2410137	0	-3.6219	-3.7736	-3.0898	-3.411
DBA/2J	Deletion	5	105009392	105360949	351557	0	-4.0202	-3.6706	-3.071	-2.5524
DBA/2J	Deletion	5	138912422	138957355	44933	0	-5.5283	-5.9	-4.1065	-3.9058
DBA/2J	Deletion	6	47076155	47118738	42583	0	-5.652	-5.3882	-4.4588	-2.9267
DBA/2J	Deletion	6	71918620	71990526	71906	0	-5.1088	-2.6824	-2.8075	-1.6492
DBA/2J	Deletion	6	75266573	75308116	41543	0.002	-3.6491	-2.4324	-4.0623	-4.7199
DBA/2J	Deletion	6	116652913	116660812	7899	0.016	-7.2603	-8.1088	-6.3868	-5.3691
DBA/2J	Deletion	6	125339674	125352574	12900	0.0035	-7.6791	-8.1294	-5.3817	-5.2565
DBA/2J	Deletion	6	129587987	129750044	162057	0	-2.891	-1.6824	-2.6112	-1.5916
DBA/2J	Deletion	6	129928412	130284535	356123	0	-5.9256	-4.8647	-3.9237	-3.1466
DBA/2J	Deletion	6	131300835	131315885	15050	0.0135	-5.8591	-7.1353	-4.5732	-4.6126
DBA/2J	Deletion	6	131438358	131976574	538216	0	-4.6187	-3.8176	-3.7153	-2.9084
DBA/2J	Deletion	6	132580164	132622479	42315	0	-8.8104	-9.0176	-5.2513	-4.7801
DBA/2J	Deletion	6	132878402	133121998	243596	0	-3.4937	-2.3529	-2.829	-2.3403
DBA/2J	Deletion	6	136662825	136686312	23487	0.0245	-3.7411	-2.9324	-3.873	-4.0968
DBA/2J	Deletion	6	136953693	137007337	53644	0.003	-3.2969	-2.1824	-3.1898	-2.1518
DBA/2J	Deletion	6	137129593	137197670	68077	0.0155	-2.7792	-1.8912	-2.6744	-1.4063
DBA/2J	Deletion	6	137292086	137353467	61381	0	-2.8766	-1.803	-3.0779	-2.0655
DBA/2J	Deletion	6	144537908	144575399	37491	0.024	-3.5934	-2.0706	-2.7976	-2.2304
DBA/2J	Deletion	6	145374147	145503519	129372	0	-3.0639	-2.1	-2.7081	-1.4634
DBA/2J	Deletion	6	145627352	145653943	26591	0.0005	-4.1422	-3.7676	-3.8041	-3.0759
DBA/2J	Deletion	7	3667016	3867539	200523	0	-7.7698	-7.9029	-4.6615	-4.5
DBA/2J	Deletion	7	17838725	18174861	336136	0	-5.6797	-5.0412	-3.8161	-3.3194
DBA/2J	Deletion	7	20637042	24123460	3486418	0	-9.0874	-9.2205	-5.3259	-5.3874
DBA/2J	Deletion	7	27635903	27751502	115599	0	-4.8785	-3.8941	-4.0869	-3.3403
DBA/2J	Deletion	7	32161654	34268745	2107091	0	-6.1227	-5.8588	-4.2615	-3.9738
DBA/2J	Deletion	7	65097433	65106451	9018	0	-17.6641	-16.2529	-11.63	-12.801
DBA/2J	Deletion	7	66603854	67888481	1284627	0	-3.5848	-2.75	-2.5944	-1.8089
DBA/2J	Deletion	7	71599839	71641129	41290	0	-5.8914	-7.5236	-4.407	-4.4974
DBA/2J	Deletion	7	106229073	106323040	93967	0	-3.4961	-2.1353	-2.7509	-2.2984
DBA/2J	Deletion	7	110819357	111067472	248115	0	-2.3451	-1.053	-2.7384	-2.0053
DBA/2J	Deletion	7	111389576	111508677	119101	0	-6.0495	-5.4177	-4.029	-3.8718
DBA/2J	Deletion	7	112975719	113472729	497010	0	-3.0611	-3.0765	-2.5856	-2.8717
DBA/2J	Deletion	7	114247999	114282407	34408	0	-5.4204	-3.4941	-5.5216	-4.6021
DBA/2J	Deletion	7	141431152	141442479	11327	0	-16.1647	-15.3882	-9.744	-7.2775
DBA/2J	Deletion	8	19333912	19475030	141118	0	-3.6632	-3.0412	-3.1627	-3.2094
DBA/2J	Deletion	8	22159680	22805565	645885	0	-4.846	-4.5412	-4.1564	-3.5288
DBA/2J	Deletion	8	31544526	31613180	68654	0.0015	-2.7829	-1.6853	-3.4337	-2.1623
DBA/2J	Deletion	8	32606601	32656244	49643	0.0235	-3.4531	-1.6353	-3.1138	-1.3979
DBA/2J	Deletion	8	36336388	36360410	24022	0.005	-6.0125	-4.1471	-4.0177	-3.466
DBA/2J	Deletion	8	42091621	42118946	27325	0.0025	-4.3992	-3.1353	-3.5707	-1.3927
DBA/2J	Deletion	8	73476611	73518159	41548	0.009	-3.701	-3.7736	-3.2573	-2.3822
DBA/2J	Deletion	8	76517391	76580421	63030	0	-7.6426	-6.0059	-5.1833	-4.1884
DBA/2J	Deletion	8	95352985	95375544	22559	0.0315	-4.2296	-3.9	-3.6447	-3.0105
DBA/2J	Deletion	8	129561186	129570275	9089	0.002	-10.7095	-9.8088	-6.9909	-5.7514
DBA/2J	Deletion	8	129688349	129696617	8268	0.01	-11.6029	-10.5912	-7.7644	-4.8979
DBA/2J	Deletion	9	32797204	32818506	21302	0.0125	-5.0393	-2.553	-4.1754	-3.7854
DBA/2J	Deletion	9	33096273	33112413	16140	0.0005	-5.3412	-3.6588	-5.0845	-5.2618
DBA/2J	Deletion	9	34877829	34900954	23125	0	-17.0018	-16.9559	-11.2367	-10.7591
DBA/2J	Deletion	9	38143720	38234521	90801	0	-3.2816	-2.3647	-3.2118	-3.0838
DBA/2J	Deletion	9	41804241	41846158	41917	0	-4.0801	-2.9091	-2.6974	-1.0262
DBA/2J	Deletion	9	47781703	47812490	30787	0.006	-3.2885	-1.2853	-3.3312	-2.2984
DBA/2J	Deletion	9	80905789	80930760	24971	0.017	-5.1436	-5.0059	-3.0881	-2.7435
DBA/2J	Deletion	9	81111229	81186924	75695	0.0005	-3.4361	-1.9765	-2.9701	-2.3613
DBA/2J	Deletion	9	104299937	104416184	116247	0	-2.9461	-1.7824	-2.4042	-1.4712
DBA/2J	Deletion	9	104883856	104939601	55745	0	-3.5065	-1.9235	-3.2978	-2.712
DBA/2J	Deletion	9	105045039	105210612	165573	0.0005	-2.7883	-2.0883	-2.1123	-0.96335
DBA/2J	Deletion	9	121129963	121150960	20997	0	-15.8391	-17.0853	-13.0112	-15.5419
DBA/2J	Deletion	10	7220931	7236681	15750	0	-9.2647	-5.497	-6.6997	-4.4947
DBA/2J	Deletion	10	27470245	27474744	4499	0.012	-13.3941	-13.2912	-9.5864	-9.0733
DBA/2J	Deletion	10	81125329	81447639	322310	0.005	-2.8423	-2.9117	-2.2682	-2.3456
DBA/2J	Deletion	10	88387820	88400267	12447	0.0095	-5.4549	-4.3383	-4.5746	-2.7854
DBA/2J	Deletion	10	89469722	89559471	89749	0	-3.5055	-2.5419	-2.8255	-2.2121
DBA/2J	Deletion	10	92863457	93112144	248687	0	-2.7999	-1.6824	-2.2177	-1.2723
DBA/2J	Deletion	10	93550639	93611853	61214	0.0185	-2.9355	-1.7058	-2.9738	-2.0916
DBA/2J	Deletion	10	93677984	93751815	73831	0.0045	-2.9139	-2.9324	-2.5963	-1.6519
DBA/2J	Deletion	10	102909387	102920146	10759	0.0005	-7.2649	-9.3588	-5.8721	-5.2775
DBA/2J	Deletion	10	103601849	103632703	30854	0.015	-4.9329	-5.7647	-4.2907	-3.7225
DBA/2J	Deletion	10	107243008	107258882	15874	0.005	-5.412	-5.1677	-4.5104	-4.1283
DBA/2J	Deletion	10	117598290	117789738	191448	0	-3.8985	-3.3824	-3.2401	-3.0052
DBA/2J	Deletion	11	13946894	14002665	55771	0	-5.1269	-4.5941	-3.4449	-3.3037
DBA/2J	Deletion	11	18153656	18231971	78315	0.0105	-3.5734	-2.1882	-2.8004	-1.6911
DBA/2J	Deletion	11	18275438	18387461	112023	0	-2.7586	-1.3059	-3.0431	-2.6492
DBA/2J	Deletion	11	27200958	27242003	41045	0.0005	-4.7473	-3.6235	-3.566	-2.3194
DBA/2J	Deletion	11	27738972	27986070	247098	0	-3.5252	-2.7824	-3.3707	-2.6544
DBA/2J	Deletion	11	28854915	28938840	83925	0	-3.7391	-2.2765	-3.5312	-2.8186
DBA/2J	Deletion	11	30497849	30582568	84719	0	-2.9107	-1.4911	-3.4826	-2.0654
DBA/2J	Deletion	11	57235628	57367208	131580	0	-3.4705	-1.8147	-2.7679	-1.4398
DBA/2J	Deletion	11	58410243	58511271	101028	0	-3.1814	-1.6324	-2.4461	-1.4948
DBA/2J	Deletion	11	69056849	69108943	52094	0	-4.5821	-3.8	-3.488	-2.6021
DBA/2J	Deletion	11	70997652	71136233	138581	0	-8.0152	-7.7	-5.1289	-3.5707
DBA/2J	Deletion	11	83488062	83515814	27752	0	-6.3028	-6.8824	-5.5767	-6.801
DBA/2J	Deletion	11	88762814	88835946	73132	0	-4.16	-3.2029	-3.0674	-2.3534
DBA/2J	Deletion	11	89544981	89558533	13552	0.0095	-8.9751	-10.7412	-4.5679	-4.8063
DBA/2J	Deletion	11	89850317	89903517	53200	0	-3.4065	-2.5353	-3.0019	-1.8298
DBA/2J	Deletion	11	116600682	116634930	34248	0	-9.2559	-7.7471	-5.4504	-4.1963
DBA/2J	Deletion	12	10147509	10169800	22291	0	-6.3158	-6.05	-5.3377	-5.2435
DBA/2J	Deletion	12	11556672	11598516	41844	0	-14.1127	-12.9235	-7.8255	-7.8115
DBA/2J	Deletion	12	18385050	21006997	2621947	0	-2.6725	-2.5941	-1.4899	-1.5812
DBA/2J	Deletion	12	21686044	22009477	323433	0	-3.2471	-3.3765	-1.4317	-1.5445
DBA/2J	Deletion	12	24617469	25037711	420242	0.0225	-2.5992	-2.4588	-1.8717	-2.0524
DBA/2J	Deletion	12	27193868	27236810	42942	0.0005	-4.5107	-2.197	-3.234	-2.0793
DBA/2J	Deletion	12	27425512	27458255	32743	0	-4.1964	-2.9942	-4.3465	-3.3613
DBA/2J	Deletion	12	46368984	46413175	44191	0.0015	-3.6069	-2.3118	-4.2029	-2.623
DBA/2J	Deletion	12	89278352	89366702	88350	0	-3.8925	-3.1618	-2.9038	-3.1231
DBA/2J	Deletion	12	104952422	105208527	256105	0	-4.1339	-3.6	-2.4406	-2.0785
DBA/2J	Deletion	12	114850272	115171195	320923	0	-5.2488	-4.0059	-2.9683	-2.3927
DBA/2J	Deletion	12	115425905	116025676	599771	0	-2.105	-1.5824	-2.4448	-2.0576
DBA/2J	Deletion	12	116233630	117362041	1128411	0	-3.8866	-3.0235	-3.2048	-2.5524
DBA/2J	Deletion	13	23581641	23609025	27384	0	-12.9271	-12.3588	-8.565	-8.3613
DBA/2J	Deletion	13	66975714	67003993	28279	0.0205	-4.6892	-3.1853	-3.6891	-3.8089
DBA/2J	Deletion	13	68595734	68694813	99079	0	-3.695	-3.6441	-3.1376	-2.5078
DBA/2J	Deletion	13	68879518	68924138	44620	0.002	-2.8739	-1.6176	-3.5891	-2.6649
DBA/2J	Deletion	13	76050374	76079504	29130	0	-5.9145	-5.2441	-4.6288	-3.2226
DBA/2J	Deletion	13	85535414	85557505	22091	0.003	-5.3529	-4.9	-4.0061	-3.1309
DBA/2J	Deletion	13	87288581	87374303	85722	0	-4.2117	-3.0118	-3.808	-3.1466
DBA/2J	Deletion	13	120278419	120284098	5679	0.0005	-10.3745	-9.6823	-8.6623	-6.8613
DBA/2J	Deletion	14	13966371	13976710	10339	0	-8.6606	-9.7588	-8.9063	-9.4659
DBA/2J	Deletion	14	14081848	14141786	59938	0.0255	-2.88	-2.0029	-2.9771	-1.7801
DBA/2J	Deletion	14	42012117	45359411	3347294	0	-6.3054	-6.7176	-3.7348	-3.6754
DBA/2J	Deletion	14	51562570	51595901	33331	0	-6.2754	-4.1824	-4.3254	-3.1937
DBA/2J	Deletion	14	52171693	52592870	421177	0	-3.6894	-2.8529	-2.3439	-1.6126
DBA/2J	Deletion	14	53348114	54114173	766059	0	-2.423	-1.9118	-2.4615	-2.0078
DBA/2J	Deletion	14	78788901	78841281	52380	0.013	-3.4821	-2.2702	-3.2491	-2.1623
DBA/2J	Deletion	14	90014010	90052935	38925	0.001	-4.4418	-3.2	-3.8706	-3.3246
DBA/2J	Deletion	14	90801363	90885122	83759	0.0105	-3.2115	-2.4647	-2.889	-2.2356
DBA/2J	Deletion	14	106847154	106883041	35887	0.005	-4.3644	-3.9706	-3.565	-3.5026
DBA/2J	Deletion	14	110059238	110137806	78568	0.002	-3.2069	-2.0866	-3.1475	-2.466
DBA/2J	Deletion	15	14347346	14441111	93765	0.007	-2.3318	-1.7353	-2.6958	-1.3508
DBA/2J	Deletion	15	29054660	29059181	4521	0.0065	-11.5718	-12.0412	-6.0586	-7.1047
DBA/2J	Deletion	15	33413346	33484226	70880	0	-3.5956	-1.9206	-3.0054	-1.3927
DBA/2J	Deletion	15	41804913	41815667	10754	0.0105	-7.1118	-4.85	-5.1276	-2.9398
DBA/2J	Deletion	15	49338217	49393142	54925	0	-3.4005	-1.7706	-3.1472	-1.9895
DBA/2J	Deletion	15	79045221	79056778	11557	0	-6.3716	-5.4706	-5.792	-6.8063
DBA/2J	Deletion	15	90910541	90974196	63655	0	-3.6768	-2.1294	-3.084	-1.6911
DBA/2J	Deletion	16	27633638	27683589	49951	0	-3.3068	-1.7765	-3.6665	-2.5655
DBA/2J	Deletion	16	31737428	31739683	2255	0.004	-15.7608	-15.8941	-14.1239	-12.3141
DBA/2J	Deletion	16	45313233	45368891	55658	0	-3.6568	-1.7	-2.4796	-0.81676
DBA/2J	Deletion	16	89927923	89932483	4560	0.0205	-12.0824	-15.3824	-7.1979	-6.5183
DBA/2J	Deletion	16	90653663	90690532	36869	0.0135	-3.6803	-2.3817	-2.852	-0.64496
DBA/2J	Deletion	16	93625462	93657993	32531	0	-5.1419	-4.9442	-4.0582	-4.2513
DBA/2J	Deletion	17	7504478	7638455	133977	0	-5.7271	-6.0736	-4.0942	-4.7905
DBA/2J	Deletion	17	13215864	13842475	626611	0	-6.9055	-7.3235	-4.8796	-5.1937
DBA/2J	Deletion	17	23057864	23285596	227732	0	-4.1748	-3.7882	-3.1523	-3.1518
DBA/2J	Deletion	17	27425039	27631870	206831	0	-4.847	-5.0265	-2.3647	-1.8115
DBA/2J	Deletion	17	29237562	29246678	9116	0	-10.7633	-13.0176	-7.4601	-9.0707
DBA/2J	Deletion	17	34399594	34451245	51651	0.0005	-3.9158	-2.9294	-2.9263	-2.0974
DBA/2J	Deletion	17	34634290	34722319	88029	0	-3.4125	-1.6147	-2.3241	-1.5497
DBA/2J	Deletion	17	47378679	47384324	5645	0.0155	-15.2686	-15.6853	-7.4433	-9.6179
DBA/2J	Deletion	17	78442465	78460850	18385	0.018	-4.9351	-3.0706	-5.8857	-5.8848
DBA/2J	Deletion	17	83344311	83431913	87602	0.0075	-2.8905	-0.97647	-3.0774	-1.3979
DBA/2J	Deletion	18	43960511	43967363	6852	0.001	-8.2126	-10.1118	-7.1989	-5.4869
DBA/2J	Deletion	18	72222178	72230078	7900	0.0025	-8.289	-9.8794	-5.9267	-2.7697
DBA/2J	Deletion	18	74097895	74165840	67945	0.001	-3.8364	-2.3735	-2.5058	-1.9948
DBA/2J	Deletion	18	87945360	88000156	54796	0.0005	-4.6558	-4.7647	-2.9614	-2.9319
DBA/2J	Deletion	19	17106313	17130774	24461	0.0075	-4.3585	-2.9087	-3.8137	-3.4817
DBA/2J	Deletion	19	17212505	17237352	24847	0.006	-4.239	-3.1529	-4.0358	-3.1832
DBA/2J	Deletion	19	17284016	17554952	270936	0	-2.9859	-1.9588	-2.5975	-1.7592
DBA/2J	Deletion	19	24015064	24133666	118602	0	-3.0726	-1.947	-2.5937	-1.2827
DBA/2J	Deletion	19	24249163	24281453	32290	0.019	-3.6935	-2.2	-2.6812	-1.8691
DBA/2J	Deletion	19	24953113	24993666	40553	0	-4.5955	-3.5313	-4.186	-3.425
LP/J	Deletion	1	5100108	5104593	4485	0	-15.2012	-15.4109	-14.1184	-14.2947
LP/J	Deletion	1	7889967	7927831	37864	0.0065	-5.33	-4.4885	-3.2502	-3.2995
LP/J	Deletion	1	90108112	90206775	98663	0	-3.5143	-3.546	-2.9632	-3
LP/J	Deletion	1	97662951	97697999	35048	0.01	-3.6978	-2.7414	-4.253	-3.5411
LP/J	Deletion	1	111637525	111697549	60024	0	-5.4713	-5.2356	-5.6438	-5.1546
LP/J	Deletion	1	153030092	153055490	25398	0	-3.7964	-3.2011	-3.862	-3.4686
LP/J	Deletion	1	176236552	176264607	28055	0.027	-3.8681	-2.7759	-3.6416	-3.5121
LP/J	Deletion	1	187404250	187474327	70077	0.02	-2.9598	-1.5956	-2.2699	-1.2513
LP/J	Deletion	2	82271524	82317482	45958	0	-5.835	-5.0259	-6.0248	-5.2464
LP/J	Deletion	2	83654542	83834062	179520	0	-3.6397	-3.1494	-3.2653	-2.8019
LP/J	Deletion	2	89051172	89085489	34317	0	-5.2973	-4.7069	-5.7979	-6.0097
LP/J	Deletion	2	100293036	100617218	324182	0	-2.8673	-2.8276	-2.988	-2.9034
LP/J	Deletion	3	16917484	16936402	18918	0.0005	-5.4796	-3.9138	-5.0711	-5.5797
LP/J	Deletion	3	87106217	87111912	5695	0.01	-7.6207	-6.6293	-5.9646	-6.8937
LP/J	Deletion	3	126737658	126752447	14789	0.026	-4.1162	-3.3017	-4.0231	-3.2319
LP/J	Deletion	3	126850168	126907858	57690	0	-3.5738	-2.6839	-3.0496	-2.0821
LP/J	Deletion	3	127719714	127751958	32244	0.0055	-3.4257	-2.3621	-2.7683	-2.1159
LP/J	Deletion	4	10676447	10685458	9011	0.002	-6.6638	-6.9052	-6.6286	-7.1715
LP/J	Deletion	4	20805421	20835398	29977	0.001	-4.1416	-3.569	-4.535	-3.7826
LP/J	Deletion	4	91917570	91928865	11295	0.0135	-5.2471	-6.6293	-5.3623	-5.7584
LP/J	Deletion	4	111729081	113636081	1907000	0	-3.8817	-3.2874	-3.6169	-3.087
LP/J	Deletion	4	113771508	113825697	54189	0	-3.9625	-3.7557	-3.7632	-2.9179
LP/J	Deletion	4	113913269	113963780	50511	0.006	-3.4846	-3.0891	-3.769	-3.8334
LP/J	Deletion	4	143101850	143213030	111180	0	-3.646	-2.931	-3.7891	-3.5701
LP/J	Deletion	4	143655932	143713411	57479	0	-3.747	-2.7989	-3.3294	-3.6522
LP/J	Deletion	5	5109806	5116596	6790	0.0095	-7.4918	-5.2011	-6.3678	-4.1063
LP/J	Deletion	5	14901698	15221921	320223	0	-3.1805	-3.4253	-3.6166	-3.7054
LP/J	Deletion	5	22686028	22696371	10343	0.004	-6.7044	-4.5345	-6.1325	-6.2029
LP/J	Deletion	5	23306797	23342525	35728	0.019	-3.1776	-2.046	-2.6978	-2.0145
LP/J	Deletion	5	93832840	96238006	2405166	0	-4.9037	-5.0948	-4.6681	-4.8937
LP/J	Deletion	6	56642270	56649712	7442	0.003	-8.7931	-6.546	-7.1615	-5.3237
LP/J	Deletion	6	111266725	111274621	7896	0.0135	-7.0761	-5.4683	-6.1095	-5.6691
LP/J	Deletion	6	129928412	130164926	236514	0	-3.8241	-3.2702	-3.7926	-3.2246
LP/J	Deletion	6	130212995	130231339	18344	0.012	-5.0503	-5.3936	-5.2351	-4.8454
LP/J	Deletion	6	131438358	131965026	526668	0	-2.7665	-2.1207	-2.6629	-2.0869
LP/J	Deletion	6	132580164	132622479	42315	0	-4.9733	-4.2816	-4.2966	-3.8986
LP/J	Deletion	6	132927249	133094566	167317	0	-2.4676	-1.9253	-2.6421	-2.2174
LP/J	Deletion	6	137292086	137328672	36586	0.0105	-3.2678	-2.5575	-3.1871	-1.9686
LP/J	Deletion	6	137931842	137947717	15875	0.0015	-4.9849	-5.5632	-5.147	-4.1691
LP/J	Deletion	6	147499555	147503430	3875	0	-21.4234	-26.0632	-18.2979	-25.2802
LP/J	Deletion	7	3650934	3862961	212027	0	-4.5817	-4.8448	-4.0624	-4.0048
LP/J	Deletion	7	17841056	18171487	330431	0	-3.1599	-2.9454	-2.9967	-2.7995
LP/J	Deletion	7	18380613	18454990	74377	0.0005	-3.6604	-2.681	-3.4167	-2.3575
LP/J	Deletion	7	20663232	24093736	3430504	0	-3.2308	-3.1782	-3.0163	-2.606
LP/J	Deletion	7	26771433	26983352	211919	0	-6.3929	-5.7241	-4.8736	-3.6667
LP/J	Deletion	7	32687528	33926969	1239441	0	-2.5953	-2.7443	-2.4135	-2.3816
LP/J	Deletion	7	46581907	46650663	68756	0	-3.3338	-3.2069	-3.1805	-2.8889
LP/J	Deletion	7	47286909	47341263	54354	0.014	-2.9949	-2.1035	-2.5573	-1.5048
LP/J	Deletion	7	54596812	54745898	149086	0	-3.3963	-3.3218	-3.3122	-2.5556
LP/J	Deletion	7	54898965	55189232	290267	0	-3.8823	-3.9655	-3.5977	-3.3575
LP/J	Deletion	7	55428631	55717083	288452	0	-2.9813	-2.5718	-3.2899	-2.6401
LP/J	Deletion	7	67828858	67919488	90630	0	-2.8666	-2.8822	-3.2029	-3.2633
LP/J	Deletion	7	108704351	108730570	26219	0.0115	-4.2512	-3.3046	-3.6697	-3.4426
LP/J	Deletion	7	110845798	110911166	65368	0.019	-2.8408	-1.862	-3.1982	-2.2536
LP/J	Deletion	7	111389576	111508677	119101	0	-3.923	-3.3908	-3.3962	-2.5652
LP/J	Deletion	7	111648639	111693829	45190	0.003	-4.5862	-4.0057	-4.2609	-3.686
LP/J	Deletion	7	112988631	113391506	402875	0.0015	-2.516	-2.6206	-2.1594	-2.1884
LP/J	Deletion	7	114247999	114286872	38873	0.0005	-4.0337	-2.7299	-4.2955	-3.2802
LP/J	Deletion	8	15425641	15482370	56729	0	-5.3642	-4.8103	-4.3139	-2.9538
LP/J	Deletion	8	22367352	22748148	380796	0	-3.0188	-2.7184	-2.8212	-2.5459
LP/J	Deletion	8	31568961	31583631	14670	0.0055	-4.5889	-4.1034	-5.5203	-3.7971
LP/J	Deletion	8	42091621	42118946	27325	0.0055	-4.0957	-2.5632	-2.7186	-1.1063
LP/J	Deletion	9	33097408	33131709	34301	0.012	-2.5369	-1.951	-3.2842	-3.0571
LP/J	Deletion	9	34868782	34898707	29925	0	-10.8598	-10.9339	-9.9976	-9.7101
LP/J	Deletion	9	41013322	41023783	10461	0.003	-5.1776	-5.3994	-5.2498	-4.942
LP/J	Deletion	9	41810038	41830388	20350	0.001	-4.1158	-3.6839	-4.5726	-4.1498
LP/J	Deletion	9	104299937	104310298	10361	0.0195	-5.3908	-4.069	-5.4283	-3.5797
LP/J	Deletion	9	104882738	104939601	56863	0.021	-2.9023	-2.1338	-2.2735	-1.1062
LP/J	Deletion	10	7230602	7236681	6079	0	-13.001	-15.158	-13.5942	-16.1401
LP/J	Deletion	10	21734601	21857398	122797	0	-2.9492	-2.8247	-2.7454	-2.4396
LP/J	Deletion	10	63141466	63167092	25626	0.001	-3.8103	-2.0287	-3.9186	-2.314
LP/J	Deletion	10	81131260	81343397	212137	0	-2.6687	-2.5115	-2.4206	-2.4928
LP/J	Deletion	10	117759481	117790863	31382	0.005	-4.1483	-5.0776	-3.5744	-3.5459
LP/J	Deletion	11	17694056	17751705	57649	0.0025	-3.2439	-2.3276	-2.8454	-1.8647
LP/J	Deletion	11	57263275	57348999	85724	0	-3.3304	-1.6494	-2.5187	-1.1836
LP/J	Deletion	11	58439636	58461265	21629	0.0235	-3.3994	-1.9454	-3.6389	-2.1231
LP/J	Deletion	11	60405413	60480373	74960	0	-4.1885	-3.9828	-4.2293	-3.7633
LP/J	Deletion	11	70983950	71108505	124555	0	-5.5804	-5.4943	-5.3606	-4.7367
LP/J	Deletion	11	83488062	83515814	27752	0	-4.4508	-4.8218	-3.8174	-4.6087
LP/J	Deletion	11	88890288	88897299	7011	0.003	-7.1141	-6.3563	-6.2029	-4.9614
LP/J	Deletion	11	89544981	89558533	13552	0.0025	-5.0075	-4.9828	-4.0836	-4.3671
LP/J	Deletion	11	89850317	89885485	35168	0.0025	-2.7816	-1.0862	-3.0946	-3.0387
LP/J	Deletion	11	114869331	114906370	37039	0	-4.3852	-3.7701	-4.0506	-3.3357
LP/J	Deletion	11	116599617	116626790	27173	0	-6.7272	-7.1437	-4.7102	-4.8213
LP/J	Deletion	12	53812022	53854284	42262	0.0025	-3.1338	-3.2679	-2.8517	-2.3405
LP/J	Deletion	12	54028598	54048137	19539	0	-5.458	-3.0057	-5.4233	-3.8285
LP/J	Deletion	12	70577087	70600905	23818	0.002	-4.3867	-3.8678	-3.4925	-3.7971
LP/J	Deletion	13	6597457	6614382	16925	0	-6.2949	-5.6724	-4.2009	-2.5894
LP/J	Deletion	13	65074865	65134981	60116	0	-6.6184	-5.8103	-3.675	-1.9179
LP/J	Deletion	13	68055337	68700481	645144	0	-3.6427	-3.6868	-2.5208	-2.3479
LP/J	Deletion	13	68878332	68895451	17119	0.0025	-5.3502	-5.2788	-3.9571	-4.1498
LP/J	Deletion	13	71156954	71172963	16009	0.0305	-4.4118	-2.3506	-3.643	-1.8406
LP/J	Deletion	13	76050374	76079504	29130	0.0035	-5.8366	-6.6494	-3.5035	-2.5701
LP/J	Deletion	13	87287446	87372065	84619	0.004	-3.9149	-2.8649	-2.7857	-2.9734
LP/J	Deletion	13	120276219	120284098	7879	0.0015	-7.7917	-7.0661	-5.9179	-3.1522
LP/J	Deletion	14	19376086	19380725	4639	0.0145	-11.0173	-13.2529	-7.4995	-8.5121
LP/J	Deletion	14	26695161	27112147	416986	0	-5.2875	-5.4712	-3.1634	-3.2439
LP/J	Deletion	14	41096234	41111210	14976	0.0145	-4.5659	-4.1753	-4.9077	-4.6787
LP/J	Deletion	14	42900267	42928097	27830	0.015	-5.9777	-6.1207	-3.582	-3.8744
LP/J	Deletion	14	44392182	44681181	288999	0	-5.9399	-5.585	-3.6239	-3.2319
LP/J	Deletion	14	51562570	51595901	33331	0.005	-5.5685	-4.5057	-2.6722	-2.1256
LP/J	Deletion	14	52490146	52503109	12963	0.019	-7.446	-6.5403	-4.958	-3.7053
LP/J	Deletion	14	53408502	54496864	1088362	0	-3.3368	-2.8506	-2.3037	-1.9903
LP/J	Deletion	14	106847154	106903600	56446	0	-3.9254	-2.9195	-3.4521	-4.0773
LP/J	Deletion	15	33865772	33897604	31832	0	-5.9487	-4.9109	-5.5462	-5.8382
LP/J	Deletion	15	90937047	90974196	37149	0.005	-3.4757	-3.5517	-3.19	-2.2899
LP/J	Deletion	16	31737428	31739683	2255	0.0085	-12.5843	-13.1782	-10.2254	-8.4879
LP/J	Deletion	16	36245543	36331563	86020	0	-4.246	-3.1236	-2.8181	-2.6232
LP/J	Deletion	16	90655898	90687152	31254	0.021	-3.2383	-1.4467	-2.0574	-0.49275
LP/J	Deletion	16	93625462	93641993	16531	0.0145	-5.0035	-5.6265	-3.5354	-3.6172
LP/J	Deletion	17	7504478	7638455	133977	0	-4.2954	-4.6954	-3.1603	-3.5846
LP/J	Deletion	17	13215864	13841391	625527	0	-5.5577	-5.7816	-3.7257	-3.6884
LP/J	Deletion	17	23057864	23285596	227732	0	-3.4	-3.4195	-2.8513	-2.628
LP/J	Deletion	17	29238777	29246678	7901	0.0005	-9.2126	-10.7126	-8.5431	-8.8454
LP/J	Deletion	17	36864320	36901413	37093	0.0005	-5.0594	-3.477	-2.8328	-1.8116
LP/J	Deletion	17	40058327	40311290	252963	0	-5.238	-4.8133	-3.3011	-2.9783
LP/J	Deletion	17	54646281	54659984	13703	0.038	-5.7465	-2.7586	-4.226	-1.1884
LP/J	Deletion	17	57860253	57871501	11248	0.002	-5.6949	-5.7644	-4.7769	-3.5797
LP/J	Deletion	18	6194673	6199198	4525	0.0065	-10.2437	-13.2471	-7.0377	-6.7971
LP/J	Deletion	18	80186797	80224770	37973	0.0005	-3.3357	-2.8477	-2.9739	-3.5507
LP/J	Deletion	18	87952719	87998991	46272	0.0035	-3.2661	-3.6897	-2.5987	-2.5604
A/J	Gain	1	173456134	173499544	43410	0	2.7034	2.4212	5.4669	5.3534
A/J	Gain	1	178372232	178389031	16799	0.008	2.6358	2.3514	3.8312	4.0133
A/J	Gain	1	190293532	190294656	1124	0.007	9.1216	9.1216	13.04	13.04
A/J	Gain	2	140310140	140345747	35607	0	2.9834	2.7523	4.5684	4.3
A/J	Gain	2	160755299	160758932	3633	0.014	5.2241	5.268	10.5884	10.58
A/J	Gain	2	160968274	160975351	7077	0.0235	3.7413	3.955	5.1686	3.4733
A/J	Gain	2	162294972	162308591	13619	0.011	2.5616	2.1149	3.9939	2.73
A/J	Gain	3	93416899	93450621	33722	0.0015	2.3752	2.4798	3.507	3.6567
A/J	Gain	3	93558252	93678090	119838	0	2.5023	2.5315	3.5515	3.96
A/J	Gain	3	94026253	94061066	34813	0.0045	2.8398	2.8626	3.3242	3.05
A/J	Gain	3	142264072	142288027	23955	0	2.871	2.8243	4.0246	4.3267
A/J	Gain	4	36412277	36538273	125996	0	6.468	6.1396	10.7277	11.1733
A/J	Gain	4	126058798	126115225	56427	0.0005	2.5584	2.0158	2.4711	1
A/J	Gain	4	128297387	128853141	555754	0	1.5734	1.1058	2.7477	1.6966
A/J	Gain	4	130875551	130904022	28471	0.0015	2.7329	1.5991	4.3722	3.4267
A/J	Gain	4	134540908	134704332	163424	0	1.4145	0.97748	2.8021	2.27
A/J	Gain	4	134913515	135388219	474704	0.002	1.0945	0.64414	2.225	1.2867
A/J	Gain	4	141134370	142205226	1070856	0.003	1.2828	0.84459	2.519	1.4967
A/J	Gain	5	84894569	84988656	94087	0	2.083	1.9437	3.6149	4.07
A/J	Gain	5	147288159	147352641	64482	0	2.1287	1.9662	4.1868	4.3266
A/J	Gain	6	47597825	47601159	3334	0.0035	5.8705	5.8964	9.095	8.8367
A/J	Gain	7	9091288	9220734	129446	0	2.014	1.8986	2.675	2.8767
A/J	Gain	7	9872868	9940124	67256	0.0005	2.1072	1.9798	3.0279	3.3434
A/J	Gain	7	10540409	10664225	123816	0	2.5683	2.5135	3.0435	3.1667
A/J	Gain	7	15251529	15931561	680032	0	2.1202	2.2342	2.5143	2.8
A/J	Gain	7	24086741	24129165	42424	0	2.8976	2.8243	3.8676	3.6133
A/J	Gain	7	58195974	58247646	51672	0	2.7663	2.759	3.6074	3.4767
A/J	Gain	8	19677101	20029758	352657	0	2.782	2.732	3.853	3.9333
A/J	Gain	8	52620374	52673117	52743	0.0005	2.6258	2.0225	3.0931	2.0767
A/J	Gain	8	58292293	58338777	46484	0	5.3549	4.75	7.6726	6.89
A/J	Gain	8	58469689	58476613	6924	0.0105	4.7909	4.1982	5.8467	5.7533
A/J	Gain	8	71945016	72124095	179079	0	2.0901	1.8829	3.0407	2.9467
A/J	Gain	8	118160840	118165372	4532	0.016	5.5009	5.4324	6.6947	7.26
A/J	Gain	8	118671757	118687570	15813	0	3.3317	3.0225	5.0652	4.5466
A/J	Gain	8	119392720	119396395	3675	0.0225	5.732	6.1149	9.0883	8.5333
A/J	Gain	10	21999090	22098546	99456	0	1.9673	2.1324	3.5941	4.1067
A/J	Gain	11	3600654	3744455	143801	0	1.6262	0.93919	2.9329	1.47
A/J	Gain	11	5068759	5111929	43170	0	2.3283	2.0608	4.3368	1.9467
A/J	Gain	11	6943418	6954832	11414	0.0125	3.2293	2.5495	6.6158	7.7667
A/J	Gain	11	37672558	37685423	12865	0.0105	3.6873	3.6711	5.5089	5.8
A/J	Gain	11	38581250	38612833	31583	0.0225	2.8348	2.1036	3.0281	1.8667
A/J	Gain	11	40380158	40581893	201735	0	1.985	1.2387	2.8057	1.7933
A/J	Gain	11	41310348	41346729	36381	0	3.1966	2.955	4.0012	3.9933
A/J	Gain	11	42480779	42551558	70779	0.0005	2.6428	1.777	2.8849	2.0067
A/J	Gain	11	43238446	43257371	18925	0.01	3.3201	1.1532	4.4267	3.9133
A/J	Gain	11	44084884	44113911	29027	0.0005	2.702	2.6532	4.596	4.14
A/J	Gain	11	48736969	48907719	170750	0	2.6999	2.3919	3.7908	3.46
A/J	Gain	11	50819000	50882354	63354	0	2.4717	2.1171	4.2182	4.62
A/J	Gain	11	54919468	55044339	124871	0	1.5662	0.96171	2.9292	1.89
A/J	Gain	11	55323494	55523256	199762	0.0095	1.4313	0.88063	2.4659	1.4467
A/J	Gain	12	18857251	19120617	263366	0.0205	1.4414	1.509	2.3277	2.43
A/J	Gain	12	22072680	22951113	878433	0	1.7468	1.7094	2.5919	2.5133
A/J	Gain	12	23563254	24495976	932722	0	1.4517	1.5225	2.3629	2.24
A/J	Gain	12	114824191	114978575	154384	0	2.5895	2.2207	3.797	3.16
A/J	Gain	12	116302576	116309364	6788	0	6.1542	6.359	10.2638	10.5334
A/J	Gain	12	116425900	116448667	22767	0	3.2973	5.1171	4.9369	7.2667
A/J	Gain	12	116759119	116825358	66239	0	1.9741	1.4369	3.3052	2.7467
A/J	Gain	12	116882683	116929837	47154	0	2.7744	2.7546	3.4819	3.8557
A/J	Gain	12	117038037	117065356	27319	0	3.0677	2.7658	5.3038	5.8667
A/J	Gain	13	19303108	19432042	128934	0	3.6255	3.0563	5.2616	4.86
A/J	Gain	13	65414988	66974583	1559595	0	4.7882	4.8919	7.7658	8.16
A/J	Gain	14	4836453	4995270	158817	0	1.9341	1.9167	2.7973	2.7767
A/J	Gain	14	6133669	6281037	147368	0.0015	1.8192	1.9324	2.2628	2.3133
A/J	Gain	14	7269179	8278185	1009006	0	1.9723	2.009	2.9404	2.9733
A/J	Gain	14	118154102	118172256	18154	0.0005	2.4629	1.0135	4.6949	2.94
A/J	Gain	14	118684822	118698820	13998	0	2.3168	0.89414	4.4839	3.8033
A/J	Gain	14	119752367	119756886	4519	0.001	4.5748	5.2658	8.792	7.4333
A/J	Gain	14	119783069	119828761	45692	0.023	2.2828	2.1734	2.4352	1.31
A/J	Gain	15	14976674	15107922	131248	0	2.381	2.2455	3.5228	3.7466
A/J	Gain	15	67959115	67965938	6823	0.011	3.3128	3.7793	5.8771	8.1333
A/J	Gain	15	68251714	68261900	10186	0.007	3.1293	3.3806	4.948	4.01
A/J	Gain	15	68662398	68672552	10154	0.0005	4.0794	3.5721	5.4717	4.7033
A/J	Gain	15	70691709	70736222	44513	0	2.4503	1.2027	3.9977	2.0867
A/J	Gain	15	71750415	71802383	51968	0.0085	1.4822	0.93468	3.0032	1.9633
A/J	Gain	16	7222734	7223804	1070	0	9.7455	9.7455	14.2467	14.2467
A/J	Gain	17	15099353	15190699	91346	0	3.3593	3.2613	6.0469	6.24
A/J	Gain	17	22683886	22774185	90299	0	2.0639	1.9459	2.9905	3.24
A/J	Gain	17	30585327	31059770	474443	0	3.3693	3.5676	6.6386	7.09
AKR/J	Gain	1	173456134	173499544	43410	0	2.9182	2.7891	4.5644	4.2606
AKR/J	Gain	1	190447673	190472876	25203	0.0145	2.8011	2.4115	1.7295	0.77879
AKR/J	Gain	2	32101234	32148624	47390	0	2.8514	2.9479	4.8514	5.0303
AKR/J	Gain	2	46183807	46311272	127465	0	3.0385	3.1719	3.2604	3.7637
AKR/J	Gain	2	162547649	162595341	47692	0	2.6476	1.9401	3.2433	2.1182
AKR/J	Gain	3	93416899	93450621	33722	0.0005	2.7483	2.2474	4.0239	3.7724
AKR/J	Gain	3	93551619	93687226	135607	0	2.953	3.0729	3.1903	3.4667
AKR/J	Gain	4	36412277	36537187	124910	0	7.4461	6.9427	8.4035	8.0152
AKR/J	Gain	4	41708941	42841183	1132242	0	2.7455	2.6823	3.8222	4.1152
AKR/J	Gain	4	118249833	118278327	28494	0.0035	2.5328	0.76039	3.2806	1.8031
AKR/J	Gain	4	118584532	118600355	15823	0.03	3.7977	1.974	4.0573	3.9212
AKR/J	Gain	4	121409096	122203142	794046	0	2.7604	2.7604	3.0597	3.1758
AKR/J	Gain	4	126261315	126312348	51033	0.0075	2.496	2.2057	2.8551	2.6242
AKR/J	Gain	4	128297387	128813255	515868	0	1.8867	1.1641	2.4779	1.4636
AKR/J	Gain	4	129001859	129052215	50356	0	2.4813	1.7552	2.9576	2.1879
AKR/J	Gain	4	130512400	130517987	5587	0.0295	5.2882	7.112	6.7394	6.8242
AKR/J	Gain	4	130875551	130905107	29556	0	3.344	2.1979	4.2556	3.806
AKR/J	Gain	4	134540908	134704332	163424	0	1.9888	1.6016	2.4868	1.4212
AKR/J	Gain	4	135210900	135217974	7074	0	5.8631	5.7396	8.6303	4.8182
AKR/J	Gain	4	145018809	145046831	28022	0.0025	3.5943	3.8151	4.9326	5.3515
AKR/J	Gain	4	145120348	145188855	68507	0	2.9771	2.8854	2.6447	2.7212
AKR/J	Gain	6	47597825	47601159	3334	0.002	6.832	6.9349	7.9788	8.5272
AKR/J	Gain	6	89125932	89166047	40115	0	3.516	3.5964	5.4178	5.3515
AKR/J	Gain	7	11951659	12227745	276086	0	2.4816	2.4844	2.5255	2.7091
AKR/J	Gain	7	15283912	16246612	962700	0	2.2417	2.2812	1.6177	1.8
AKR/J	Gain	7	38967676	38986955	19279	0	4.5577	3.651	7.014	5.3455
AKR/J	Gain	7	46453686	46461602	7916	0.0125	4.2865	5.8985	6.1341	6.5273
AKR/J	Gain	7	58195974	58247646	51672	0	3.1293	3.1198	3.798	3.7333
AKR/J	Gain	8	53153019	53333426	180407	0	2.165	1.4687	2.6669	1.7091
AKR/J	Gain	8	58291202	58316101	24899	0	7.2353	7.8125	7.7686	7.5849
AKR/J	Gain	8	59845412	59853309	7897	0.0005	4.9857	5.2812	5.4591	4.2818
AKR/J	Gain	8	118149543	118165372	15829	0.015	2.6979	1.1771	3.457	2.1636
AKR/J	Gain	8	118513091	118539243	26152	0.0085	2.4364	1.5547	3.0649	2.894
AKR/J	Gain	8	118619705	118687570	67865	0.0005	2.0638	1.2292	2.4449	1.106
AKR/J	Gain	10	99792208	99846539	54331	0	3.2381	2.7604	4.9685	4.6424
AKR/J	Gain	11	3596190	3767519	171329	0	1.8343	0.92708	3.0188	1.8303
AKR/J	Gain	11	5068759	5111929	43170	0	2.862	1.6459	4.2389	1.9576
AKR/J	Gain	11	6947977	6957061	9084	0.0015	5.5943	4.9062	6.0875	6.0061
AKR/J	Gain	11	27748031	27819237	71206	0	3.5346	3.7578	3.9437	4.1818
AKR/J	Gain	11	37466050	37540522	74472	0	2.6663	2.0365	2.6337	1.3152
AKR/J	Gain	11	37672558	37877148	204590	0	1.8615	1.0104	2.3782	1.4485
AKR/J	Gain	11	38313392	38365731	52339	0.005	2.4883	1.8229	3.168	2.0878
AKR/J	Gain	11	38567647	38615088	47441	0.0015	3.1766	2.0833	2.8782	1.5152
AKR/J	Gain	11	40498808	40581893	83085	0	2.6054	2.349	3.2285	2.1636
AKR/J	Gain	11	50819000	50882354	63354	0	2.9549	2.1875	3.5834	3.6606
AKR/J	Gain	11	54694326	55706241	1011915	0	1.5558	0.98958	2.184	1.1939
AKR/J	Gain	11	60380061	60509104	129043	0	3.3806	3.5625	4.3948	4.6879
AKR/J	Gain	11	74179548	74202172	22624	0	3.5747	3.6667	4.8548	4.7606
AKR/J	Gain	11	116600682	116632450	31768	0	7.3736	8.1719	10.3046	11.2727
AKR/J	Gain	12	18862738	18962234	99496	0.0025	1.9455	1.9844	1.9649	2.0727
AKR/J	Gain	12	22117476	22264392	146916	0	2.0447	2.0312	2.3879	2.6424
AKR/J	Gain	12	22709013	22928238	219225	0	2.2781	2.151	2.4528	2.4606
AKR/J	Gain	12	23517189	23633179	115990	0.0005	2.2115	2.1484	1.9625	2.091
AKR/J	Gain	12	23874945	23943198	68253	0	2.4291	2.5781	2.6134	2.8545
AKR/J	Gain	12	24198095	24468230	270135	0	1.8625	1.8984	2.2816	2.5061
AKR/J	Gain	12	114892166	114971845	79679	0	2.4321	2.0885	3.8919	3.7455
AKR/J	Gain	13	19312175	19403610	91435	0	3.4584	2.8646	4.9453	4.097
AKR/J	Gain	13	22177782	22218545	40763	0	3.5026	3.2969	4.0779	4.5303
AKR/J	Gain	13	23493296	23503433	10137	0.013	5.4236	5.7422	6.5858	7.6364
AKR/J	Gain	13	65439101	66827720	1388619	0	2.6402	2.3177	3.4441	3.5697
AKR/J	Gain	13	66909087	66964089	55002	0.0005	2.1567	1.7083	3.4599	3.8545
AKR/J	Gain	14	4869604	4931272	61668	0.0065	1.5678	1.625	2.68	2.3818
AKR/J	Gain	14	7237024	8268641	1031617	0	1.9454	1.8542	2.7139	2.7697
AKR/J	Gain	14	117695421	117706765	11344	0.019	3.5923	3.5833	2.5229	3.7455
AKR/J	Gain	14	118695461	118698820	3359	0.0015	8.4987	9.0182	7.0924	6.1636
AKR/J	Gain	14	119805625	119827471	21846	0.0025	3.3063	2.9479	3.2356	2.5788
AKR/J	Gain	15	70692904	70736222	43318	0.004	2.54	1.8541	3.9528	2.4182
AKR/J	Gain	17	15097055	15190699	93644	0	3.6597	3.7214	5.5887	6.0969
AKR/J	Gain	17	30585327	31058655	473328	0	1.9538	2.0156	3.9493	4.2606
AKR/J	Gain	18	57818960	57899323	80363	0	4.4099	4.3854	7.1647	7.5818
BALB/cJ	Gain	1	21636091	21715840	79749	0.001	2.3385	1.5261	2.1631	0.67151
BALB/cJ	Gain	1	29306738	29359327	52589	0	2.9211	2.9682	2.8631	3.0348
BALB/cJ	Gain	1	173455019	173499544	44525	0	3.6448	3.0636	4.5362	3.75
BALB/cJ	Gain	1	175881982	175913804	31822	0	4.2307	3.8828	5.6804	6.3314
BALB/cJ	Gain	2	160755299	160758932	3633	0.004	7.3873	7.474	7.9418	9.6424
BALB/cJ	Gain	2	162296089	162308591	12502	0.001	4.6548	3.2717	4.3018	4.4651
BALB/cJ	Gain	2	162548769	162556682	7913	0.0005	4.8172	3.8237	5.8561	5.6425
BALB/cJ	Gain	2	172252871	172305019	52148	0	3.2829	3.448	3.6862	3.904
BALB/cJ	Gain	3	35008425	35453717	445292	0	3.2854	3.3064	3.7755	3.8837
BALB/cJ	Gain	3	94509876	94522457	12581	0.0045	3.7063	3.6994	4.2886	4.1221
BALB/cJ	Gain	3	142261844	142288027	26183	0.0035	2.5874	3.185	3.2367	3.3256
BALB/cJ	Gain	4	36412277	36538273	125996	0	7.6839	7.1965	8.3778	8.7267
BALB/cJ	Gain	4	87568596	87585869	17273	0.015	4.0397	2.1128	3.7093	1.8546
BALB/cJ	Gain	4	126068568	126312348	243780	0.0005	2.1533	1.6128	2.1448	1.4564
BALB/cJ	Gain	4	128297387	128863531	566144	0	2.076	1.2717	2.3716	1.5407
BALB/cJ	Gain	4	129008653	129115085	106432	0.004	2.0525	1.2052	2.4931	1.6308
BALB/cJ	Gain	4	130861989	130904022	42033	0	2.7482	2.2485	3.8581	3.0495
BALB/cJ	Gain	4	134540908	134704332	163424	0	2.3111	1.3931	2.6347	2.0756
BALB/cJ	Gain	4	134775663	134846176	70513	0.0205	2.2522	1.8382	2.2738	1.686
BALB/cJ	Gain	4	134913515	134968152	54637	0	3.3388	2.4104	3.6964	2.4128
BALB/cJ	Gain	4	135210900	135388219	177319	0	1.8658	1.1214	2.3331	1.1744
BALB/cJ	Gain	4	135592815	135653112	60297	0.019	2.3133	1.8584	2.6367	2.407
BALB/cJ	Gain	4	141562671	141729905	167234	0.0115	1.7168	1.0838	2.5261	1.2907
BALB/cJ	Gain	4	141806645	142205226	398581	0	2.2312	1.5549	2.5669	1.75
BALB/cJ	Gain	4	142460186	142504784	44598	0.011	2.5088	2.237	2.7027	2.6395
BALB/cJ	Gain	5	4052811	4054491	1680	0	13.2168	13.2168	13.936	13.936
BALB/cJ	Gain	5	147290470	147352641	62171	0	2.7827	3.1647	3.3861	4.064
BALB/cJ	Gain	6	7941634	8050351	108717	0	2.8825	2.0463	2.6526	1.4157
BALB/cJ	Gain	6	47597825	47601159	3334	0.0115	7.1691	7.0694	7.9404	7.6628
BALB/cJ	Gain	6	89125932	89162674	36742	0	4.5219	3.948	4.7433	4.9186
BALB/cJ	Gain	7	9088601	9219629	131028	0	2.441	2.7283	2.0858	1.8546
BALB/cJ	Gain	7	9882022	9917421	35399	0	2.654	3.4971	3.6265	4.0756
BALB/cJ	Gain	7	10541614	10660829	119215	0	2.6408	2.526	3.0162	3
BALB/cJ	Gain	7	17838725	17957382	118657	0	2.4854	2.5376	1.8451	2.0872
BALB/cJ	Gain	7	55512468	55604618	92150	0	3.3118	3.5173	3.1916	3.6832
BALB/cJ	Gain	7	58194809	58242255	47446	0	3.3183	3.4104	3.4658	4.0523
BALB/cJ	Gain	7	101244870	101248189	3319	0	7.5853	6.8555	7.4055	7.7384
BALB/cJ	Gain	8	19679368	20032624	353256	0	3.5955	3.6069	3.3969	3.5407
BALB/cJ	Gain	8	52621510	52685546	64036	0.0235	2.9211	2.6243	2.5773	2.3081
BALB/cJ	Gain	8	53142482	53324938	182456	0	2.8565	1.7861	2.2963	1.3256
BALB/cJ	Gain	8	58291202	58336505	45303	0	5.3205	4.5867	5.6027	4.8838
BALB/cJ	Gain	8	58469689	58476613	6924	0.0005	6.2279	4.1156	5.9676	5.6686
BALB/cJ	Gain	8	59844267	59852224	7957	0.0045	5.1503	5.9162	5.2238	6.4273
BALB/cJ	Gain	8	97263703	97267127	3424	0.02	9.0159	8.2688	7.1715	8.2675
BALB/cJ	Gain	8	103764696	103777327	12631	0	6.0315	5.1676	4.4287	5.1105
BALB/cJ	Gain	8	118509591	118530056	20465	0.0215	2.8351	2.8728	3.123	2.3721
BALB/cJ	Gain	8	118615214	118686490	71276	0	2.7875	1.8266	2.3729	1.4244
BALB/cJ	Gain	10	21993440	22097482	104042	0	3.0496	2.9422	3.1931	3.3666
BALB/cJ	Gain	11	3606301	3741081	134780	0	2.5614	1.1532	2.6455	1.6511
BALB/cJ	Gain	11	4198199	4259963	61764	0.026	2.6193	1.9219	2.4601	1.9855
BALB/cJ	Gain	11	4424660	4592211	167551	0	2.52	1.4596	2.5043	1.5989
BALB/cJ	Gain	11	5068759	5111929	43170	0	3.8581	2.5405	4.0111	1.6134
BALB/cJ	Gain	11	6465892	6497734	31842	0	3.4179	3.7225	3.8822	3.7733
BALB/cJ	Gain	11	38306648	38370251	63603	0	2.7448	1.763	2.4573	1.5669
BALB/cJ	Gain	11	39179263	39267231	87968	0.022	2.6517	2.0231	1.8632	0.91279
BALB/cJ	Gain	11	39955900	40066383	110483	0	2.9189	2.107	2.2512	1.2696
BALB/cJ	Gain	11	40328354	40580743	252389	0	2.3597	1.9884	2.0854	1.2674
BALB/cJ	Gain	11	40971473	41025425	53952	0.007	2.6785	2.0116	3.1573	2.4302
BALB/cJ	Gain	11	41157569	41212712	55143	0.011	2.695	1.3237	2.5404	0.88372
BALB/cJ	Gain	11	42480779	42556075	75296	0	2.8036	1.8555	3.0378	2.1686
BALB/cJ	Gain	11	43238446	43257371	18925	0.0015	4.2401	2.6416	4.5132	2.3779
BALB/cJ	Gain	11	44086014	44113911	27897	0	4.2223	3.8584	4.3498	4.1599
BALB/cJ	Gain	11	46762785	46800950	38165	0.0095	2.9899	2.8902	3.1637	2.5349
BALB/cJ	Gain	11	48747867	48876331	128464	0	4.0214	3.7168	4.0565	3.8024
BALB/cJ	Gain	11	50819000	50882354	63354	0	3.0802	3.2428	3.7689	3.843
BALB/cJ	Gain	11	51238668	51246568	7900	0.0015	6.6604	5.1445	6.3568	5.561
BALB/cJ	Gain	11	54742290	55810759	1068469	0	1.9074	1.0867	2.086	1.1453
BALB/cJ	Gain	11	55973536	55984983	11447	0.0015	5.6202	4.9798	5.6425	7.6279
BALB/cJ	Gain	11	74180750	74203300	22550	0	4.6075	4.6994	4.1738	4.3081
BALB/cJ	Gain	11	99534595	99561802	27207	0	4.325	4.3728	3.6652	3.8663
BALB/cJ	Gain	12	18880381	18922114	41733	0.001	2.4539	2.8902	3.0678	3.3488
BALB/cJ	Gain	12	20224927	20312699	87772	0	2.415	2.4046	2.6433	2.5988
BALB/cJ	Gain	12	22090952	22928238	837286	0	2.2615	2.2139	2.339	2.2529
BALB/cJ	Gain	12	23571648	23645424	73776	0.012	2.1291	2.2023	2.4742	3.0058
BALB/cJ	Gain	12	23871484	23970040	98556	0.0025	2.1652	2.1879	2.4712	2.5117
BALB/cJ	Gain	12	24204000	24498424	294424	0	2.113	2.2139	2.4708	2.564
BALB/cJ	Gain	12	83103318	83164355	61037	0	3.5069	3.8266	3.6747	3.4884
BALB/cJ	Gain	12	114824191	114977483	153292	0	4.7016	4.7283	3.46	3.2529
BALB/cJ	Gain	12	115683396	115720658	37262	0.0155	2.357	2.9133	2.2952	2.0261
BALB/cJ	Gain	12	116302576	116308207	5631	0	7.9391	9.8266	7.3707	8.686
BALB/cJ	Gain	12	116425900	116454245	28345	0	5.8979	6.4046	4.392	5.2558
BALB/cJ	Gain	12	116685379	116743631	58252	0	3.2364	3.5838	2.2358	2.4535
BALB/cJ	Gain	12	116789900	116894135	104235	0.0005	2.5385	2.3179	1.6329	1.6105
BALB/cJ	Gain	12	117026712	117075737	49025	0	4.472	3.9884	3.1723	3.1628
BALB/cJ	Gain	13	19298584	19433228	134644	0	4.7409	3.6619	4.8041	4.471
BALB/cJ	Gain	13	35958304	35994634	36330	0	3.1352	1.6879	3.1158	2.3372
BALB/cJ	Gain	13	65416058	66974583	1558525	0	5.5042	5.8815	4.5039	4.4564
BALB/cJ	Gain	14	3053016	8290880	5237864	0	2.4003	2.4046	1.8678	1.7907
BALB/cJ	Gain	14	118694263	118698820	4557	0.001	6.5364	5.2832	6.5849	5.3488
BALB/cJ	Gain	14	119752367	119756886	4519	0.0005	7.1052	7.8439	9.3174	8.8953
BALB/cJ	Gain	15	70679618	70736222	56604	0.003	4.0638	2.5029	2.315	0.86047
BALB/cJ	Gain	15	71750415	71802383	51968	0	2.2575	0.81792	2.8647	2.3575
BALB/cJ	Gain	17	6218911	6920938	702027	0	3.7126	3.8873	3.3495	3.561
BALB/cJ	Gain	17	17129022	17203419	74397	0	2.5169	2.393	2.5712	2.4593
BALB/cJ	Gain	17	22677831	22774185	96354	0	2.6553	3.1503	2.5094	2.4477
BALB/cJ	Gain	17	27373649	27410253	36604	0	3.3333	3.2948	3.5874	3.407
BALB/cJ	Gain	17	35384216	35448869	64653	0	3.2539	3.1849	2.7494	2.8224
BALB/cJ	Gain	18	31775487	31797892	22405	0	4.3354	4.2742	3.3124	3.8082
C3H/HeJ	Gain	1	56874039	56876274	2235	0.0005	11.5622	10.4267	11.0382	10.3916
C3H/HeJ	Gain	1	162012362	162065251	52889	0	3.8099	4.4434	3.2104	3.8524
C3H/HeJ	Gain	1	173443637	173499544	55907	0	5.5958	4.8	5.052	3.8404
C3H/HeJ	Gain	1	175881982	175913804	31822	0	5.9226	6.18	6.0175	6.6928
C3H/HeJ	Gain	1	190292362	190294656	2294	0.003	10.48	12.6667	9.6988	12.0482
C3H/HeJ	Gain	1	190709938	190758308	48370	0	2.7479	1.7367	3.1401	1.4579
C3H/HeJ	Gain	2	9701344	9705050	3706	0.0065	7.7433	9.16	6.5738	6.2108
C3H/HeJ	Gain	2	160755299	160757872	2573	0	11.62	13.8067	12.2751	13.9036
C3H/HeJ	Gain	2	162296089	162308591	12502	0.006	3.8382	3.6333	4.8445	3.9639
C3H/HeJ	Gain	3	93416899	93451838	34939	0	3.5716	3.6867	3.3553	3.7108
C3H/HeJ	Gain	3	93558252	93687226	128974	0	4.1286	4.2	3.3296	3.0422
C3H/HeJ	Gain	3	96122594	96141048	18454	0.0005	4.3163	4.8133	3.9006	4.3674
C3H/HeJ	Gain	3	130506428	130511089	4661	0.0095	7.6388	3.8641	8.5826	6.7711
C3H/HeJ	Gain	3	142264072	142288027	23955	0	4.6807	4.72	4.5891	4.5361
C3H/HeJ	Gain	4	36411112	36539458	128346	0	11.789	12.2867	12.9923	13.4337
C3H/HeJ	Gain	4	118584532	118593631	9099	0.0225	6.5542	7.0467	6.4014	7.8675
C3H/HeJ	Gain	4	126068568	126308924	240356	0	2.2535	1.4333	2.7262	1.8705
C3H/HeJ	Gain	4	126481546	126530513	48967	0.006	2.8327	2.04	3.3606	2.2229
C3H/HeJ	Gain	4	128297387	129123133	825746	0	2.4269	1.4166	2.2419	1.1627
C3H/HeJ	Gain	4	130638450	130648794	10344	0.0115	6.0073	4.89	5.7482	4.3374
C3H/HeJ	Gain	4	130875551	130906227	30676	0	4.4248	4.24	3.9918	4.3012
C3H/HeJ	Gain	4	134540908	134704332	163424	0	2.964	1.8933	2.3097	0.78012
C3H/HeJ	Gain	4	135100658	135368970	268312	0.0005	2.2836	1.8533	1.8429	0.70482
C3H/HeJ	Gain	4	135751927	135773710	21783	0	4.64	4.32	4.4585	3.1446
C3H/HeJ	Gain	4	144992874	145188855	195981	0	2.7715	2.3834	2.0138	1.9367
C3H/HeJ	Gain	5	138645047	138680728	35681	0.0095	3.6987	2.98	2.8124	2.259
C3H/HeJ	Gain	5	147289319	147352641	63322	0	4.3589	4.5267	2.8175	3.3916
C3H/HeJ	Gain	6	7941634	8053923	112289	0	3.1208	1.8533	3.5019	1.5663
C3H/HeJ	Gain	6	23105140	23116877	11737	0	8.0022	8.4467	5.7075	6.3494
C3H/HeJ	Gain	6	47597825	47601159	3334	0.008	8.42	9.47	8.5181	9
C3H/HeJ	Gain	6	50557309	50578087	20778	0.001	5.63	6.6966	4.012	5.8373
C3H/HeJ	Gain	7	24124705	24129165	4460	0	7.4347	7.12	6.5614	5.6145
C3H/HeJ	Gain	7	24538758	24580486	41728	0	3.1751	3.1234	3.2598	3.1717
C3H/HeJ	Gain	7	39102649	39174030	71381	0	2.8292	2.8636	2.4205	2.8133
C3H/HeJ	Gain	8	19679368	20032624	353256	0	4.2083	4.32	2.5624	2.747
C3H/HeJ	Gain	8	24618969	24640666	21697	0	4.1784	3.8933	4.3349	3.4096
C3H/HeJ	Gain	8	50962877	50973087	10210	0.001	5.4052	6.8067	6.6365	6.7771
C3H/HeJ	Gain	8	51593106	51630445	37339	0.0015	2.8305	1.9767	3.2472	1.2801
C3H/HeJ	Gain	8	53153019	53332276	179257	0	2.7141	1.7267	3.8282	2.7229
C3H/HeJ	Gain	8	58291202	58316101	24899	0	10.7567	12.9533	11.6852	11.0904
C3H/HeJ	Gain	8	59845412	59852224	6812	0	7.0829	4.8333	8.6566	9.2831
C3H/HeJ	Gain	8	98563257	98612262	49005	0.0005	2.1234	0.34667	3.2555	1.5241
C3H/HeJ	Gain	9	32584442	32654151	69709	0	2.7653	3.0233	2.3604	2.6898
C3H/HeJ	Gain	9	65766119	65770604	4485	0.004	5.8867	0.35333	7.1578	3.7349
C3H/HeJ	Gain	9	67188485	67191834	3349	0.0095	8.1167	6.1033	7.0678	5.3404
C3H/HeJ	Gain	10	99792208	99846539	54331	0	5.9291	5.9333	3.0875	3.4157
C3H/HeJ	Gain	11	3599574	3767519	167945	0	2.7486	1.55	2.9169	1.3403
C3H/HeJ	Gain	11	4207201	4599036	391835	0	2.029	0.96667	2.417	1.2169
C3H/HeJ	Gain	11	4781916	4933110	151194	0.0185	1.9368	0.96	2.5944	1.4096
C3H/HeJ	Gain	11	5068759	5111929	43170	0	4.035	2.0466	4.2805	1.7048
C3H/HeJ	Gain	11	37471546	37681701	210155	0.003	1.3049	0.69333	2.2651	1.0542
C3H/HeJ	Gain	11	39166825	40581893	1415068	0	1.3214	0.68667	2.13	1.2018
C3H/HeJ	Gain	11	40972618	41736676	764058	0.0215	1.3828	0.82667	2.2337	1.2771
C3H/HeJ	Gain	11	44084884	44113911	29027	0	5.0429	3.78	5.4508	4.5482
C3H/HeJ	Gain	11	48747867	48907719	159852	0	4.2029	3.57	3.9873	3.5693
C3H/HeJ	Gain	11	50819000	50882354	63354	0	4.0634	3.3933	4.5023	4.5904
C3H/HeJ	Gain	11	51238668	51246568	7900	0.0135	6.46	5.1867	8.0873	6.6084
C3H/HeJ	Gain	11	52934611	52960675	26064	0.0095	4.0953	2.3533	3.3434	1.3705
C3H/HeJ	Gain	11	54855182	55810759	955577	0	1.6602	0.95333	2.1198	1.1265
C3H/HeJ	Gain	11	74179548	74202172	22624	0	4.8613	4.6966	4.5473	4.497
C3H/HeJ	Gain	12	20244987	20320295	75308	0.0035	3.4414	3.3733	1.8492	1.8133
C3H/HeJ	Gain	12	22720614	22930935	210321	0	2.72	2.6134	1.6804	1.6837
C3H/HeJ	Gain	12	24394630	24494851	100221	0.0015	3.0027	2.9867	1.9585	1.7711
C3H/HeJ	Gain	12	97854248	97857598	3350	0.0085	5.7884	4.95	9.8027	9.6988
C3H/HeJ	Gain	12	114940282	114971845	31563	0	5.278	5.7233	4.5169	4.0723
C3H/HeJ	Gain	13	23493296	23503433	10137	0.021	7.5978	8.0633	5.7068	5.4066
C3H/HeJ	Gain	13	35958304	35994634	36330	0	3.0927	1.08	3.4566	1.5783
C3H/HeJ	Gain	13	65430824	66974583	1543759	0	4.0483	4.1533	2.7499	2.6867
C3H/HeJ	Gain	14	3032384	8433743	5401359	0	2.5866	2.5067	1.3186	1.3072
C3H/HeJ	Gain	14	117678812	117705670	26858	0	2.9651	2.5	4.0649	4.1145
C3H/HeJ	Gain	14	118695461	118698820	3359	0.0005	8.4983	7.96	8.7049	8.6566
C3H/HeJ	Gain	15	8748005	8756019	8014	0.003	5.84	6.5133	4.9991	7.0904
C3H/HeJ	Gain	15	68662398	68665780	3382	0.001	12.4022	12.8133	12.0261	12.0843
C3H/HeJ	Gain	15	70673851	70736222	62371	0	3.9832	2.62	3.5694	1.7831
C3H/HeJ	Gain	15	70796361	70806646	10285	0.008	4.3304	3.7933	5.0341	3.994
C3H/HeJ	Gain	15	71795552	71802383	6831	0	6.2248	3.2867	6.9604	4.7349
C3H/HeJ	Gain	15	101779309	101799839	20530	0.001	4.7421	5.1733	2.9632	3.3253
C3H/HeJ	Gain	16	7222734	7223804	1070	0	17.19	17.19	15.0421	15.0421
C3H/HeJ	Gain	17	6221213	6927675	706462	0	3.9398	4.1166	2.803	3.0452
C3H/HeJ	Gain	17	30585327	31058655	473328	0	4.2896	4.5867	4.0063	4.1928
C3H/HeJ	Gain	17	38634993	38781784	146791	0	3.508	3.2133	2.23	2.2892
C3H/HeJ	Gain	17	40404015	40448906	44891	0	3.0631	3.3	3.0809	2.747
C3H/HeJ	Gain	18	31775487	31798987	23500	0	3.9969	4.5867	3.6478	3.6325
CBA/J	Gain	1	173456134	173499544	43410	0	3.3841	3.1121	4.5465	4.4233
CBA/J	Gain	1	175873724	175907894	34170	0.0005	2.9632	3.0888	3.3837	3.7672
CBA/J	Gain	1	190447673	190452318	4645	0.006	4.3009	1.8411	6.7259	9.1376
CBA/J	Gain	2	162296089	162306299	10210	0.0015	2.4019	2.0234	4.6108	3.3704
CBA/J	Gain	2	162402395	162405842	3447	0.009	5.3984	5.6168	6.6269	8.6005
CBA/J	Gain	2	162548769	162555502	6733	0.0015	4.4913	3.5374	5.0854	4.1852
CBA/J	Gain	3	93416899	93448181	31282	0.0005	3.0386	2.8411	3.1582	3.2302
CBA/J	Gain	3	93558252	93687226	128974	0	2.548	2.785	3.3909	3.3069
CBA/J	Gain	3	96122594	96141048	18454	0.0025	2.9471	2.7897	3.2368	3.5423
CBA/J	Gain	3	130506428	130508734	2306	0.009	6.4144	5.6636	11.5344	12.3386
CBA/J	Gain	4	36412277	36538273	125996	0	6.3518	6.215	10.7236	10.4021
CBA/J	Gain	4	118584532	118593631	9099	0.0015	5.0345	5.944	6.9074	7.4391
CBA/J	Gain	4	126068568	126323821	255253	0	1.3508	0.9486	2.3411	1.3915
CBA/J	Gain	4	128297387	128813255	515868	0.003	1.0536	0.56378	2.4819	1.3783
CBA/J	Gain	4	135210900	135217974	7074	0.003	4.277	3.6402	9.2358	6.582
CBA/J	Gain	4	145016604	145052683	36079	0.001	2.861	2.6612	3.9457	4.0476
CBA/J	Gain	4	145120348	145185502	65154	0	2.4732	2.8224	3.4322	3.8201
CBA/J	Gain	6	7935659	7970310	34651	0.001	1.899	1.0491	2.9399	2.0582
CBA/J	Gain	6	7994437	8050351	55914	0	2.5547	1.5608	3.9796	2.3175
CBA/J	Gain	6	23108577	23116877	8300	0	6.7817	7.0841	6.3371	7.5926
CBA/J	Gain	6	47597825	47601159	3334	0.01	5.7301	5.3154	8.8108	8.6693
CBA/J	Gain	6	50570092	50579197	9105	0.001	4.3878	4.3692	5.1096	5.9894
CBA/J	Gain	7	9087390	9198161	110771	0	2.3899	2.7406	2.2003	2.6244
CBA/J	Gain	7	9875194	9911669	36475	0	2.5935	3.1846	3.3011	3.9154
CBA/J	Gain	7	10030494	10050062	19568	0.0065	2.7923	2.3972	2.9025	2.5635
CBA/J	Gain	7	10555927	10661959	106032	0	2.7419	2.8364	2.6628	2.619
CBA/J	Gain	7	39103807	39176306	72499	0.0075	2.1866	1.9486	2.3688	2.8413
CBA/J	Gain	7	58195974	58247646	51672	0	3.0465	3.3411	2.9723	2.9365
CBA/J	Gain	8	19678274	20029758	351484	0	3.0007	3.3271	2.1902	2.2646
CBA/J	Gain	8	53154134	53326013	171879	0	1.9211	1.3832	2.8528	1.8439
CBA/J	Gain	8	58291202	58316101	24899	0	6.0841	6.9556	9.1478	9.8651
CBA/J	Gain	8	98611157	98612262	1105	0.002	11.9416	11.9416	17.3863	17.3863
CBA/J	Gain	8	118672880	118681975	9095	0.009	3.3627	3.7009	6.5384	5.0688
CBA/J	Gain	9	65765014	65776309	11295	0.001	3.6963	2.5561	3.6436	2.2593
CBA/J	Gain	9	65829151	65833689	4538	0.002	4.7364	5.6028	8.6614	8.2169
CBA/J	Gain	10	26159887	26296922	137035	0	1.9233	2.0724	2.1203	2.0027
CBA/J	Gain	10	99792208	99846539	54331	0	3.146	3.3598	3.2334	2.4127
CBA/J	Gain	11	3606301	3745534	139233	0.0135	1.2766	0.3785	2.8512	1.3704
CBA/J	Gain	11	4426921	4489934	63013	0.002	1.9102	0.78505	2.5696	0.80952
CBA/J	Gain	11	5068759	5111929	43170	0	1.7101	0.38317	3.9461	2.045
CBA/J	Gain	11	6944543	6955950	11407	0.0005	4.1393	3.9533	5.5628	6.2011
CBA/J	Gain	11	38314489	38373616	59127	0.002	1.9969	1.3248	2.7791	1.5582
CBA/J	Gain	11	40380158	40580743	200585	0.0005	1.7712	1.4183	2.7438	1.7275
CBA/J	Gain	11	40971473	41025425	53952	0.0215	2.0699	2.3458	3.0884	2.3651
CBA/J	Gain	11	42479609	42551558	71949	0.0155	2.3378	1.7009	3.0969	2.1958
CBA/J	Gain	11	44086014	44113911	27897	0	3.6205	3.1496	5.108	4.5344
CBA/J	Gain	11	48747867	48877416	129549	0	2.9204	3.0888	4.0553	3.5767
CBA/J	Gain	11	50822471	50882354	59883	0.002	2.2326	2.3458	3.8039	3.8095
CBA/J	Gain	11	51238668	51246568	7900	0.018	4.4644	3.9579	6.9015	6.2487
CBA/J	Gain	11	55323494	55523256	199762	0.004	1.3255	0.88785	2.442	1.201
CBA/J	Gain	11	55773745	55810759	37014	0.017	2.148	1.6449	3.0079	2.1217
CBA/J	Gain	11	74178483	74202172	23689	0.002	3.0158	3.1776	3.7307	4.0423
CBA/J	Gain	11	99534595	99561802	27207	0	3.6873	3.9719	4.1231	3.8598
CBA/J	Gain	12	22732714	22829245	96531	0.003	1.0352	1.2523	2.629	2.7143
CBA/J	Gain	12	37901067	38051470	150403	0	2.1709	2.6729	2.7791	3.4021
CBA/J	Gain	13	35958304	35994634	36330	0	2.0313	1.3411	3.4056	2.1958
CBA/J	Gain	13	65430824	66597580	1166756	0	2.3088	2.1495	3.44	3.3148
CBA/J	Gain	13	86106064	87148706	1042642	0	2.1704	2.4649	2.7375	3.1507
CBA/J	Gain	14	4869604	4951280	81676	0	1.7186	1.5935	3.0156	3.1587
CBA/J	Gain	14	7260319	8278185	1017866	0	1.4549	1.5981	2.6886	2.5105
CBA/J	Gain	14	118695461	118698820	3359	0.001	6.139	6.7454	8.3135	7.5343
CBA/J	Gain	15	8751527	8756019	4492	0.004	5.3561	6.3364	6.0201	6.545
CBA/J	Gain	15	70692904	70736222	43318	0	2.7897	1.507	3.9603	1.5767
CBA/J	Gain	15	71750415	71802383	51968	0.0155	1.6572	1.2547	2.8648	1.0186
CBA/J	Gain	15	101779309	101798691	19382	0.0015	2.5252	2.8365	3.3016	3.1482
CBA/J	Gain	17	6461998	6824993	362995	0.003	1.4516	1.729	2.1522	2.2063
CBA/J	Gain	17	30585327	31058655	473328	0	2.0952	2.4065	3.3114	3.4762
CBA/J	Gain	17	38651618	38730726	79108	0.014	2.1251	1.9299	2.7801	3.1058
CBA/J	Gain	17	40404015	40432954	28939	0.0245	2.4693	2.4299	3.079	3.5926
CBA/J	Gain	18	62427192	62445792	18600	0.0055	2.8835	2.7804	3.051	3.1535
DBA/2J	Gain	1	173456134	173499544	43410	0	5.383	4.997	3.5985	3.4817
DBA/2J	Gain	1	189253965	189256200	2235	0.012	8.4431	5.2588	9.089	7.4607
DBA/2J	Gain	2	135485833	135494862	9029	0.0005	5.585	5.1529	3.8959	4.3613
DBA/2J	Gain	3	93414639	93463067	48428	0.008	3.3884	3.3765	2.2839	1.733
DBA/2J	Gain	3	93544696	93687226	142530	0	3.7345	3.7941	2.6003	2.6627
DBA/2J	Gain	3	94473174	94566893	93719	0.001	2.5069	2.4353	2.1898	2.2618
DBA/2J	Gain	4	36411112	36538273	127161	0	11.3663	11.9059	7.1909	6.9581
DBA/2J	Gain	4	126068568	126180462	111894	0	2.5541	1.497	2.0916	1.1519
DBA/2J	Gain	4	126260218	126313438	53220	0.017	2.5345	2.0147	2.9914	2.7121
DBA/2J	Gain	4	128293994	128327893	33899	0	3.4853	2.95	3.9724	3.4136
DBA/2J	Gain	4	128491545	128854270	362725	0	1.8287	0.92941	2.755	2.3822
DBA/2J	Gain	4	129008653	129093648	84995	0.0055	2.2685	1.4412	2.7331	2.356
DBA/2J	Gain	4	130873327	130905107	31780	0.0055	3.0937	1.8353	3.8663	1.9712
DBA/2J	Gain	4	134913515	134970412	56897	0	2.6894	1.2412	3.3732	2.3717
DBA/2J	Gain	4	135210900	135217974	7074	0.001	7.6479	4.8882	6.5131	6.4817
DBA/2J	Gain	4	141547860	142086937	539077	0.007	1.2247	0.54117	2.1926	1.4895
DBA/2J	Gain	4	142462511	142504784	42273	0	2.9459	2.0765	3.312	3.0785
DBA/2J	Gain	5	147289319	147352641	63322	0	3.7323	4.3882	3.0701	3.6963
DBA/2J	Gain	6	47597825	47601159	3334	0.0015	7.1133	7.1118	7.3992	7.5968
DBA/2J	Gain	7	48333319	48515996	182677	0	3.5441	3.247	2.4308	2.8167
DBA/2J	Gain	8	19678274	20032624	354350	0	4.3761	4.5617	3.0964	3.2226
DBA/2J	Gain	8	53153019	53326013	172994	0	3.0243	1.5353	2.4197	1.4869
DBA/2J	Gain	8	58291202	58338777	47575	0	9.1471	7.0765	6.04	3.9267
DBA/2J	Gain	8	71928203	72111047	182844	0	2.8998	3.2205	1.7085	1.8822
DBA/2J	Gain	8	98604333	98612262	7929	0.014	5.8412	0.64412	5.9267	3.1492
DBA/2J	Gain	8	118672880	118681975	9095	0.0025	5.5544	4.85	6.7945	5.589
DBA/2J	Gain	9	65829151	65845857	16706	0.017	3.5941	2.5412	3.5542	1.4503
DBA/2J	Gain	11	3606301	3731964	125663	0	2.0584	0.51765	2.5926	1.6675
DBA/2J	Gain	11	4471564	4599036	127472	0.0005	2.1691	0.95294	2.5215	1.3927
DBA/2J	Gain	11	5068759	5158171	89412	0	1.9388	0.86471	3.1083	2.2827
DBA/2J	Gain	11	8339749	8354431	14682	0.009	4.6958	2.8765	4.126	2.6152
DBA/2J	Gain	11	39611358	41764281	2152923	0	2.1137	1.3706	1.8309	1.0681
DBA/2J	Gain	11	48736969	48907719	170750	0	3.7075	3.2765	2.8397	2.5864
DBA/2J	Gain	11	55239950	55523256	283306	0.0015	1.55	0.70294	2.405	1.4319
DBA/2J	Gain	11	55615532	55810759	195227	0	2.041	1.0324	2.5484	1.6048
DBA/2J	Gain	13	65414988	66974583	1559595	0	7.1174	7.2118	4.341	4.5759
DBA/2J	Gain	14	4053390	8396206	4342816	0	2.1628	2.1059	1.859	1.712
DBA/2J	Gain	14	118696542	118698820	2278	0.006	9.2823	7.3059	8.082	7.2775
DBA/2J	Gain	16	7222734	7223804	1070	0.003	17.3882	17.3882	9.5471	9.5471
DBA/2J	Gain	17	15095971	15190699	94728	0	5.6591	5.9529	4.6309	4.9319
DBA/2J	Gain	17	17115633	17428984	313351	0	2.7596	2.6471	1.8665	1.6911
DBA/2J	Gain	17	22696385	22785025	88640	0	3.5337	3.747	2.5899	2.9764
DBA/2J	Gain	17	30583674	31057518	473844	0	3.4578	3.6824	2.8221	3.0995
DBA/2J	Gain	17	35386567	35455668	69101	0	2.6078	2.3353	2.1157	2.3763
LP/J	Gain	1	173445839	173499544	53705	0	3.4573	2.7614	3.1711	2.5918
LP/J	Gain	1	175881982	175913804	31822	0	4.0799	4.3333	3.3239	3.8213
LP/J	Gain	3	93558252	93687226	128974	0	2.9683	2.977	1.9374	2.0821
LP/J	Gain	3	130505298	130511089	5791	0.0185	1.4617	1.3199	5.1154	2.5362
LP/J	Gain	4	36413422	36537187	123765	0	7.2064	6.4885	5.6831	5.6957
LP/J	Gain	4	97911856	97915251	3395	0.042	7.6078	7.681	6.7983	6.4396
LP/J	Gain	4	118276027	118278327	2300	0.0125	10.7835	10.2471	9.1884	10.628
LP/J	Gain	4	128297387	128326833	29446	0	3.267	1.7212	3.3835	2.2923
LP/J	Gain	4	128491545	128526193	34648	0.002	3.0733	2.1293	2.806	1.9396
LP/J	Gain	4	134676997	134704332	27335	0.001	3.0395	2.8678	2.9413	2.0773
LP/J	Gain	4	134797437	134808765	11328	0.0055	4.4744	4.1207	3.9864	3.343
LP/J	Gain	4	135210900	135217974	7074	0	5.7693	5.2299	6.0793	6.2947
LP/J	Gain	4	141365644	141402865	37221	0.0005	3.1103	2.681	2.708	2.4662
LP/J	Gain	4	141448417	141479096	30679	0.005	3.1539	1.6552	2.7508	1.5604
LP/J	Gain	4	141604520	141628415	23895	0.0095	3.1236	2.1867	3.4585	2.7029
LP/J	Gain	4	141643206	141738977	95771	0	2.3962	1.6322	2.7779	2.0628
LP/J	Gain	6	50308383	50316468	8085	0.007	3.9339	4.1006	3.9251	4.4276
LP/J	Gain	7	9091288	9221884	130596	0	2.7289	3.0115	1.6041	1.2271
LP/J	Gain	7	9870570	9917421	46851	0.001	2.9094	2.7989	2.2582	2.0676
LP/J	Gain	7	10537986	10660829	122843	0	2.6938	2.4684	1.4993	1.5918
LP/J	Gain	8	19675977	20032624	356647	0	4.8115	5.1839	3.7256	3.9131
LP/J	Gain	8	53143553	53326013	182460	0.001	2.3606	1.8448	1.42	0.74396
LP/J	Gain	8	58292293	58316101	23808	0	6.1184	7.0115	4.9353	4.3961
LP/J	Gain	8	71949571	72123040	173469	0	3.3692	3.6264	2.1127	2.5121
LP/J	Gain	8	118674037	118683105	9068	0.0025	5.9109	4.9798	4.4076	2.7874
LP/J	Gain	9	46680091	46967264	287173	0	5.1787	5.2701	4.434	4.7294
LP/J	Gain	10	21993440	22088333	94893	0	3.1196	2.8707	2.5092	2.4783
LP/J	Gain	11	3619925	3662145	42220	0.0035	2.5744	1.7241	2.2835	2.314
LP/J	Gain	11	3689195	3755818	66623	0.001	2.7308	2.4081	1.6336	1.0942
LP/J	Gain	11	4541818	4592211	50393	0.008	2.5259	1.2644	2.1751	1.744
LP/J	Gain	11	4781916	4798940	17024	0.0215	3.4339	1.6954	3.7533	2.8816
LP/J	Gain	11	5068759	5111929	43170	0.002	2.897	1.5632	2.5735	1.971
LP/J	Gain	11	38584875	38607840	22965	0.0135	3.1492	2.0747	3.0448	1.7826
LP/J	Gain	11	48747867	48876331	128464	0	3.3432	3.1868	2.6075	2.5748
LP/J	Gain	11	50824722	50882354	57632	0.0005	2.639	2.6236	2.7082	2.4517
LP/J	Gain	11	55002484	55044339	41855	0.0105	2.595	1.8822	2.7088	1.9179
LP/J	Gain	11	74180750	74203300	22550	0.009	3.1974	3.3218	3.4514	3.5145
LP/J	Gain	12	18036866	19428155	1391289	0	2.4745	2.3563	1.8294	1.7681
LP/J	Gain	12	20226259	20411002	184743	0	2.5254	2.5805	1.8803	2.1449
LP/J	Gain	12	22014153	24546367	2532214	0	2.6293	2.5632	1.9826	2.0048
LP/J	Gain	12	83102168	83159918	57750	0.009	2.7737	2.5747	2.2983	2.4686
LP/J	Gain	13	19312175	19396810	84635	0.0005	4.3117	3.6494	2.2275	1.4928
LP/J	Gain	13	65414988	66974583	1559595	0	5.2339	5.3333	2.6175	2.5072
LP/J	Gain	13	100988840	101131109	142269	0.011	3.1058	3.2701	1.8837	1.8164
LP/J	Gain	14	3021656	8502268	5480612	0	4.7949	4.7874	2.4389	2.1836
LP/J	Gain	14	20302803	20436773	133970	0	4.2218	4.1897	2.5679	2.8937
LP/J	Gain	14	42238610	42564695	326085	0	2.8878	2.7414	1.5512	1.285
LP/J	Gain	14	42734611	42822294	87683	0	4.4556	4.4203	2.1616	2.0821
LP/J	Gain	14	43120745	43156970	36225	0.0185	4.1492	5.1609	2.5469	2.8213
LP/J	Gain	14	43331253	44254511	923258	0	2.5874	2.5747	1.0461	0.93237
LP/J	Gain	15	71795552	71802383	6831	0.003	5.6732	4.8908	4.3471	4.4155
LP/J	Gain	16	35473880	35562482	88602	0	3.7496	4.0575	2.1545	2.5821
LP/J	Gain	17	6220050	6923123	703073	0	5.6951	6.0345	3.9409	4.2415
LP/J	Gain	17	8142670	8361270	218600	0	2.9815	3.1207	1.8771	2.0242
LP/J	Gain	17	15099353	15190699	91346	0	5.2987	5.4943	3.3174	3.8889
LP/J	Gain	17	30585327	31057518	472191	0	3.4488	3.592	2.2507	2.4444
