# Supplementary material for: Elusive Copy Number Variation in the Mouse Genome
Source: PLoS One. 2010 Sep 21;5(9):e12839. doi: 10.1371/journal.pone.0012839 (PMC2943477; doi:10.1371/journal.pone.0012839)
Supplement: Table S5 — CNV region coordinates. CNV region coordinates and strain distribution patterns. Strains that harbour a CNV in a CNV region are denoted with a ‘1’. (0.10 MB XLS) [file pone.0012839.s010.xls]

## Sheet: S_Table_5.txt
Table S5 - CNV region coordinates.
CNV region coordinates and strain distribution patterns. Strains that harbour a CNV in a CNV region are denoted with a '1'.
CNV region type	Chr	Start	Stop	A/J	AKR/J	BALB/cJ	C3H/HeJ	CBA/J	DBA/2J	LP/J
Deletion	1	4188471	4195352	0	0	0	1	0	0	0
Deletion	1	5098887	5104593	1	1	1	1	1	0	1
Deletion	1	7889967	7928961	1	1	1	1	1	0	1
Deletion	1	8093702	8256595	0	1	0	1	1	0	0
Deletion	1	20187247	20196458	0	0	0	1	0	0	0
Deletion	1	46026741	46041675	0	1	0	0	0	0	0
Deletion	1	66056364	66185922	0	0	0	1	0	0	0
Deletion	1	66867454	67096635	0	1	0	1	0	1	0
Deletion	1	68091175	68116165	1	0	0	1	0	0	0
Deletion	1	90108112	90206775	0	1	0	1	0	0	1
Deletion	1	92852531	92863838	1	0	0	1	1	0	0
Deletion	1	95735614	95887582	0	0	0	1	0	0	0
Deletion	1	97661761	97794499	0	1	0	0	0	1	1
Deletion	1	100517639	100547964	0	1	0	0	0	0	0
Deletion	1	101165007	101199891	0	1	0	0	0	1	0
Deletion	1	102268574	102312211	0	1	0	0	0	0	0
Deletion	1	102614989	102765708	0	1	0	0	0	0	0
Deletion	1	103064957	103140756	0	1	0	0	0	0	0
Deletion	1	111637525	111703488	1	0	1	1	1	0	1
Deletion	1	113931894	113979284	0	1	0	0	0	0	0
Deletion	1	115326941	115339291	0	0	0	0	0	1	0
Deletion	1	116093714	116107832	0	1	0	0	1	0	0
Deletion	1	118540083	118683151	0	0	0	1	1	1	0
Deletion	1	124617582	124643642	1	0	0	1	1	0	0
Deletion	1	126337067	126358542	0	0	0	0	0	1	0
Deletion	1	129286244	129293050	1	0	0	0	0	0	0
Deletion	1	153030092	153056970	0	1	0	0	0	0	1
Deletion	1	153394858	153399503	1	0	0	1	1	0	0
Deletion	1	154182263	154192556	0	0	0	1	1	0	0
Deletion	1	158380875	158401325	0	1	0	0	0	0	0
Deletion	1	170530878	170601442	0	0	0	1	0	0	0
Deletion	1	172976897	173047825	1	0	1	0	0	0	0
Deletion	1	174195429	174235972	0	0	1	0	0	0	0
Deletion	1	174318552	174362062	0	0	0	1	0	0	0
Deletion	1	175611972	176369893	1	1	1	1	1	1	1
Deletion	1	177034067	177215548	0	1	0	1	0	0	0
Deletion	1	184086335	184102253	0	1	0	0	1	1	0
Deletion	1	185500242	185527811	0	1	0	0	0	0	0
Deletion	1	187404250	187474327	0	0	0	0	0	0	1
Deletion	1	188549262	188559241	1	0	0	0	0	0	0
Deletion	1	191619673	191644619	0	0	1	0	0	0	0
Deletion	2	46536849	46570518	1	1	0	1	1	0	0
Deletion	2	50617375	50637454	1	0	0	0	0	0	0
Deletion	2	50724747	50768343	0	1	0	1	0	0	0
Deletion	2	53184231	53187640	0	1	0	0	0	0	0
Deletion	2	56086440	56114918	0	1	0	0	0	0	0
Deletion	2	71131928	71169501	0	0	0	1	0	0	0
Deletion	2	80291387	80309740	0	0	0	1	0	0	0
Deletion	2	82271524	82317482	0	0	0	0	0	0	1
Deletion	2	83654542	83834062	1	1	1	1	1	1	1
Deletion	2	83917009	84062859	0	0	0	1	0	0	0
Deletion	2	85969355	85987792	1	1	1	1	1	1	0
Deletion	2	86302288	86353378	0	1	0	1	0	0	0
Deletion	2	87554567	87618214	0	0	0	1	0	0	0
Deletion	2	88433466	88516431	1	1	0	0	0	0	0
Deletion	2	89048912	89085489	1	1	1	0	0	1	1
Deletion	2	94027218	94031758	0	0	0	1	0	0	0
Deletion	2	99981706	100039719	0	1	0	1	0	0	0
Deletion	2	100287387	100621811	1	1	1	1	1	1	1
Deletion	2	100651510	100665992	1	0	0	0	0	0	0
Deletion	2	101104129	101130645	1	0	0	0	0	0	0
Deletion	2	101699462	101761732	1	0	0	0	0	0	0
Deletion	2	101986012	102016500	1	0	0	0	0	0	0
Deletion	2	106861775	106898043	0	0	0	1	0	0	0
Deletion	2	108275361	108285578	0	0	0	1	0	0	0
Deletion	2	110982677	111026592	0	0	0	1	0	0	0
Deletion	2	111615410	111715582	0	0	0	1	0	0	0
Deletion	2	115144912	115160732	0	0	0	1	1	0	0
Deletion	2	116879864	116887832	0	0	0	1	1	0	0
Deletion	2	118451961	118483708	0	0	1	0	0	0	0
Deletion	2	122858235	122896886	1	1	1	0	0	0	0
Deletion	2	123158605	123212690	0	0	0	1	0	0	0
Deletion	2	123466240	123478649	0	0	0	1	0	0	0
Deletion	2	125046610	125076780	0	0	0	1	0	0	0
Deletion	2	141668791	141708394	0	0	0	0	0	1	0
Deletion	2	144047240	144056326	0	0	0	0	0	1	0
Deletion	2	145589720	145614507	0	0	0	0	0	1	0
Deletion	2	146020151	146028289	0	0	1	0	1	0	0
Deletion	2	152918330	152945492	1	0	0	0	0	0	0
Deletion	2	153768222	153922596	1	0	1	1	1	1	0
Deletion	2	155875129	155893262	0	0	1	1	0	0	0
Deletion	2	171417364	171423131	0	0	0	1	0	0	0
Deletion	3	15221035	15236024	0	0	0	0	0	1	0
Deletion	3	15331522	15815276	1	0	1	1	1	1	0
Deletion	3	16917484	16961300	0	0	0	0	0	1	1
Deletion	3	21476738	21484638	0	0	0	0	0	1	0
Deletion	3	25416783	25456269	0	1	0	0	0	1	0
Deletion	3	31410314	31481546	0	1	0	0	0	1	0
Deletion	3	32270836	32285526	0	0	0	1	0	0	0
Deletion	3	34178312	34184024	0	0	0	1	1	0	0
Deletion	3	35544887	35581953	0	0	0	0	0	1	0
Deletion	3	37457128	37518416	1	0	0	1	1	0	0
Deletion	3	37767705	37783636	0	1	0	1	0	0	0
Deletion	3	38225864	38295029	0	0	0	1	0	0	0
Deletion	3	43731673	43749782	0	0	0	0	1	0	0
Deletion	3	44786825	44803931	0	0	0	1	0	0	0
Deletion	3	46174328	46188122	0	1	0	0	0	1	0
Deletion	3	47278475	47545105	0	1	0	1	0	1	0
Deletion	3	48102486	48109265	0	1	0	0	0	0	0
Deletion	3	48185028	48288620	0	1	1	1	1	0	0
Deletion	3	48714472	48773429	0	0	0	1	0	0	0
Deletion	3	49024439	49208753	0	1	1	1	0	1	0
Deletion	3	61937521	61944697	0	0	0	1	0	0	0
Deletion	3	65872878	65920971	0	1	0	0	0	0	0
Deletion	3	70469491	70560339	0	1	0	0	0	0	0
Deletion	3	74281226	74291394	1	0	0	0	0	0	0
Deletion	3	80912133	80926249	0	1	0	0	0	1	0
Deletion	3	87077817	87320261	1	1	1	1	1	0	1
Deletion	3	88571199	88705355	0	0	1	0	0	1	0
Deletion	3	92008940	92095588	0	0	1	0	0	0	0
Deletion	3	105926041	106114818	0	1	1	1	0	1	0
Deletion	3	111540537	111572075	1	0	0	1	0	0	0
Deletion	3	113952449	114076465	0	0	0	1	0	1	0
Deletion	3	120789427	120791614	0	0	0	0	0	1	0
Deletion	3	121905731	121946424	0	0	0	0	0	1	0
Deletion	3	122005995	122037582	0	0	0	0	0	1	0
Deletion	3	122524824	122555813	0	0	0	0	0	1	0
Deletion	3	123202863	123218704	1	0	0	0	0	0	0
Deletion	3	123691899	123830134	0	0	0	1	0	0	0
Deletion	3	124199190	124272653	0	0	0	1	0	0	0
Deletion	3	125554201	125616380	1	0	1	1	1	0	0
Deletion	3	125788134	125794979	1	0	0	0	0	0	0
Deletion	3	126657105	127129102	1	0	1	1	1	0	1
Deletion	3	127356943	127465246	0	0	1	1	0	0	0
Deletion	3	127583008	127628406	0	0	1	1	0	0	0
Deletion	3	127718528	127751958	0	0	1	0	0	0	1
Deletion	3	130560964	130580363	0	0	0	1	0	0	0
Deletion	3	140349715	140376812	1	1	0	1	0	0	0
Deletion	4	10676447	10685458	0	0	1	0	0	0	1
Deletion	4	20805421	20835398	0	0	0	0	0	0	1
Deletion	4	25214339	25226770	1	1	1	0	0	0	0
Deletion	4	30295415	30302138	1	0	1	0	0	0	0
Deletion	4	32130880	32233465	0	1	1	1	0	0	0
Deletion	4	41737984	42788662	1	0	1	1	1	1	0
Deletion	4	47884178	47935309	0	1	0	0	0	0	0
Deletion	4	52556039	52565701	0	0	0	0	1	1	0
Deletion	4	60052991	61525218	1	0	1	0	0	0	0
Deletion	4	91917570	91928865	0	0	0	0	0	0	1
Deletion	4	111582278	114021203	1	1	1	1	1	1	1
Deletion	4	121410212	122219546	0	0	1	1	1	1	0
Deletion	4	123877829	123889164	1	0	0	0	1	0	0
Deletion	4	137506923	137545537	1	1	1	1	1	1	0
Deletion	4	138212593	138279630	0	0	1	0	0	0	0
Deletion	4	139201446	139222945	0	1	0	0	0	0	0
Deletion	4	139966882	139987486	0	1	0	0	0	0	0
Deletion	4	143097096	143213030	0	0	0	0	0	1	1
Deletion	4	143632726	143713411	0	0	0	0	0	1	1
Deletion	4	143744899	143760645	0	1	0	1	1	0	0
Deletion	4	145280632	145884223	0	0	0	0	0	1	0
Deletion	4	146350707	146819858	0	0	0	1	0	1	0
Deletion	4	154204549	154242597	0	0	1	0	1	0	0
Deletion	4	155355680	155360268	1	0	0	0	0	0	0
Deletion	5	4169647	4191332	0	0	0	1	1	1	0
Deletion	5	5108731	5116596	0	0	1	1	1	1	1
Deletion	5	10850394	11931236	0	1	1	0	0	0	0
Deletion	5	14901698	15221921	0	0	1	0	0	1	1
Deletion	5	22680378	22703413	0	0	1	0	0	1	1
Deletion	5	23200151	23379674	0	1	1	0	0	1	1
Deletion	5	24516939	24524859	1	0	0	0	1	0	0
Deletion	5	44107542	44127875	0	0	1	0	0	0	0
Deletion	5	49196436	49244995	1	1	1	1	1	1	0
Deletion	5	50017958	50024664	0	1	0	0	0	0	0
Deletion	5	62169323	62192626	1	1	0	0	1	0	0
Deletion	5	63736913	63794245	0	0	1	0	0	0	0
Deletion	5	66879299	66895114	1	1	0	1	1	1	0
Deletion	5	74076801	74100900	0	0	0	1	1	1	0
Deletion	5	74268247	74292341	0	0	0	1	1	1	0
Deletion	5	75128770	75156018	1	0	1	1	1	1	0
Deletion	5	88646266	88663462	0	0	1	1	1	1	0
Deletion	5	93832840	96244067	0	1	1	1	1	1	1
Deletion	5	104988806	105373326	1	0	1	1	1	1	0
Deletion	5	110925226	110935510	0	1	0	0	0	0	0
Deletion	5	132486084	132514450	0	0	0	1	0	0	0
Deletion	5	137597550	137642898	0	1	1	1	1	0	0
Deletion	5	138270724	138329434	0	1	0	0	0	0	0
Deletion	5	138459627	138508164	0	0	0	1	0	0	0
Deletion	5	138902267	138957355	0	0	0	1	1	1	0
Deletion	5	143773413	143797227	0	0	0	1	0	0	0
Deletion	5	148822254	148840385	1	0	0	0	0	0	0
Deletion	5	148936637	148949078	0	0	1	1	0	0	0
Deletion	6	14269635	14329957	0	0	0	1	0	0	0
Deletion	6	17507461	17540825	0	0	1	1	0	0	0
Deletion	6	26307417	26329169	0	0	0	1	0	0	0
Deletion	6	47060331	47119818	1	1	1	1	1	1	0
Deletion	6	50720523	50726136	0	0	1	0	0	0	0
Deletion	6	56642270	56649712	0	0	0	0	0	0	1
Deletion	6	68540701	70649929	0	1	0	0	0	0	0
Deletion	6	71502175	71768803	1	0	0	0	0	0	0
Deletion	6	71826094	72007667	0	0	0	1	1	1	0
Deletion	6	72854313	72885942	1	0	0	0	0	0	0
Deletion	6	74420174	74432917	0	1	1	0	0	0	0
Deletion	6	75265457	75308116	1	0	0	1	0	1	0
Deletion	6	78626745	78661228	0	1	0	0	0	0	0
Deletion	6	94041579	94063004	0	0	0	1	0	0	0
Deletion	6	105357225	105364461	0	0	0	1	0	0	0
Deletion	6	111053851	111083097	0	1	0	1	0	0	0
Deletion	6	111257634	111313017	1	1	1	1	1	0	1
Deletion	6	114444890	114551849	1	0	0	0	0	0	0
Deletion	6	116597039	116685816	0	0	0	1	1	1	0
Deletion	6	116760219	116769681	0	0	0	1	0	0	0
Deletion	6	123335120	123583484	0	0	1	1	0	0	0
Deletion	6	125338496	125354771	1	1	1	1	1	1	0
Deletion	6	129587987	132040888	1	1	1	1	1	1	1
Deletion	6	132580164	133121998	1	1	1	1	1	1	1
Deletion	6	134341149	134383201	0	0	1	0	0	0	0
Deletion	6	136662825	136727575	0	0	1	1	0	1	0
Deletion	6	136953693	137007337	0	0	0	1	0	1	0
Deletion	6	137129593	137353467	1	1	1	1	1	1	1
Deletion	6	137539881	137639013	1	1	0	1	0	0	0
Deletion	6	137931842	137947717	0	0	0	0	0	0	1
Deletion	6	140065373	140116458	1	0	1	1	0	0	0
Deletion	6	144537908	144575399	0	0	0	0	0	1	0
Deletion	6	145374147	145736348	0	1	0	1	0	1	0
Deletion	6	146305069	146372979	0	1	0	0	0	0	0
Deletion	6	146660755	146696018	0	0	0	1	1	0	0
Deletion	6	146802109	146886257	1	0	1	0	0	0	0
Deletion	6	147485094	147503430	1	0	1	0	1	0	1
Deletion	7	3648698	3867539	1	1	1	1	1	1	1
Deletion	7	7159063	10691980	0	1	0	0	0	0	0
Deletion	7	11350688	12150658	1	0	1	0	0	0	0
Deletion	7	12645199	12771955	0	1	0	0	0	0	0
Deletion	7	17204760	17256500	0	0	0	1	1	0	0
Deletion	7	17760085	18585462	0	1	0	1	1	1	1
Deletion	7	20635782	24123460	0	0	1	1	1	1	1
Deletion	7	24994763	25009688	0	0	0	1	1	0	0
Deletion	7	26771433	26983352	0	0	0	0	0	0	1
Deletion	7	27635903	27751502	0	0	0	0	0	1	0
Deletion	7	32161654	34268745	1	1	1	0	0	1	1
Deletion	7	37352819	37360741	1	1	0	1	0	0	0
Deletion	7	38392775	38402904	1	0	0	1	1	0	0
Deletion	7	46581907	46650663	0	0	0	0	0	0	1
Deletion	7	47037959	47102132	0	1	1	0	0	0	0
Deletion	7	47220988	47363019	0	1	1	1	0	0	1
Deletion	7	54596812	54745898	0	0	0	0	0	0	1
Deletion	7	54898965	55189232	0	0	0	0	0	0	1
Deletion	7	55428631	55717083	0	0	0	0	0	0	1
Deletion	7	59459483	59561436	1	1	1	0	0	0	0
Deletion	7	63685769	63718114	0	1	0	0	0	0	0
Deletion	7	65096285	65106451	0	0	1	0	0	1	0
Deletion	7	66357017	66366270	0	1	0	0	1	0	0
Deletion	7	66603854	67929836	0	1	1	1	1	1	1
Deletion	7	68087453	68141113	0	1	0	1	0	0	0
Deletion	7	71599839	71641129	0	0	0	0	0	1	0
Deletion	7	73403279	73466789	1	1	0	1	1	0	0
Deletion	7	81824542	81831393	1	0	0	0	0	0	0
Deletion	7	106200699	106547991	0	0	0	1	1	1	0
Deletion	7	106932966	106952277	0	0	0	0	1	0	0
Deletion	7	108704351	108730570	0	0	0	0	0	0	1
Deletion	7	110610185	110705079	0	1	1	1	0	0	0
Deletion	7	110819357	111067472	1	1	0	1	0	1	1
Deletion	7	111389576	111512034	1	1	1	1	1	1	1
Deletion	7	111644247	111701079	1	1	1	1	1	0	1
Deletion	7	112975719	113473904	0	1	1	1	0	1	1
Deletion	7	114247999	114293727	1	1	1	1	0	1	1
Deletion	7	120369205	120414343	0	0	0	1	1	0	0
Deletion	7	125892026	125956403	0	0	0	1	0	0	0
Deletion	7	141431152	141442479	0	0	0	0	0	1	0
Deletion	7	146166912	146217755	0	0	0	0	1	0	0
Deletion	8	15425641	15482370	0	0	0	0	0	0	1
Deletion	8	16940510	16965324	0	0	1	1	0	0	0
Deletion	8	19324503	19475030	1	0	1	1	1	1	0
Deletion	8	22159680	22854321	1	0	1	1	1	1	1
Deletion	8	28063392	28069153	1	0	0	0	1	0	0
Deletion	8	30666365	30812132	0	0	0	1	0	0	0
Deletion	8	31544526	31613180	1	1	1	1	1	1	1
Deletion	8	32606601	32827765	1	1	1	1	0	1	0
Deletion	8	33779609	33806042	0	0	0	1	0	0	0
Deletion	8	34155509	34347100	1	0	1	0	0	0	0
Deletion	8	34949636	35018653	0	0	1	1	0	0	0
Deletion	8	35500523	35595348	0	1	0	1	0	0	0
Deletion	8	36336388	36431614	1	1	1	1	1	1	0
Deletion	8	36924313	36940290	0	0	0	1	0	0	0
Deletion	8	38842704	39067144	1	0	1	1	0	0	0
Deletion	8	40089779	40108576	0	0	0	1	0	0	0
Deletion	8	41478377	41492005	0	0	0	1	0	0	0
Deletion	8	42012775	42118946	1	1	1	1	0	1	1
Deletion	8	44036922	44057747	1	0	0	0	0	0	0
Deletion	8	50945109	50955315	1	0	0	0	0	0	0
Deletion	8	52408532	52420924	0	0	0	0	1	0	0
Deletion	8	60928515	60980519	0	0	0	1	0	0	0
Deletion	8	73476611	73518159	0	0	0	0	0	1	0
Deletion	8	76517391	76580421	0	0	0	1	1	1	0
Deletion	8	85662272	85883445	1	1	0	1	0	0	0
Deletion	8	86004782	86102855	0	1	1	0	0	0	0
Deletion	8	90038693	90176061	1	0	0	0	0	0	0
Deletion	8	92362117	92466165	0	1	0	0	0	0	0
Deletion	8	95352985	95375544	0	0	0	0	1	1	0
Deletion	8	95452094	95634803	1	0	1	1	0	0	0
Deletion	8	116234038	116354150	0	0	1	0	0	0	0
Deletion	8	125713333	125735076	1	0	1	0	0	0	0
Deletion	8	127229741	128093833	1	0	1	1	0	0	0
Deletion	8	129561186	129570275	0	0	0	0	1	1	0
Deletion	8	129688349	129696617	0	0	0	0	1	1	0
Deletion	9	32797204	32818506	0	0	0	0	0	1	0
Deletion	9	33096273	33131709	0	0	0	0	0	1	1
Deletion	9	34867633	34907807	1	1	1	1	1	1	1
Deletion	9	38077898	38234521	1	1	1	1	0	1	0
Deletion	9	40998516	41035160	1	0	1	0	1	0	1
Deletion	9	41363307	41382521	0	0	1	0	0	0	0
Deletion	9	41634093	41651533	1	0	0	1	0	0	0
Deletion	9	41776419	41846158	1	1	1	1	1	1	1
Deletion	9	47736464	47849345	0	0	1	1	0	1	0
Deletion	9	61758462	61767579	1	0	0	0	0	0	0
Deletion	9	62386655	62598076	0	1	0	0	0	0	0
Deletion	9	80905789	80930760	0	0	0	0	0	1	0
Deletion	9	81111229	81186924	0	0	1	1	0	1	0
Deletion	9	81556703	81654961	0	1	0	0	0	0	0
Deletion	9	81949075	81986884	0	1	0	0	0	0	0
Deletion	9	84190043	84206092	0	0	0	1	0	0	0
Deletion	9	84286648	84305112	0	0	0	1	0	0	0
Deletion	9	103355619	103362842	0	0	0	0	1	0	0
Deletion	9	103487139	103515607	0	0	1	0	0	0	0
Deletion	9	103923836	103938609	1	1	1	1	0	0	0
Deletion	9	104299937	104439360	1	1	1	1	0	1	1
Deletion	9	104882738	105363021	1	1	1	1	1	1	1
Deletion	9	105547984	105629943	0	0	0	1	0	0	0
Deletion	9	111536533	111552301	1	0	1	0	0	0	0
Deletion	9	115376494	115505963	1	1	1	1	0	0	0
Deletion	9	115558181	115567300	1	0	0	0	0	0	0
Deletion	9	116167435	116174241	1	0	1	1	0	0	0
Deletion	9	117878712	117908792	0	1	0	0	0	0	0
Deletion	9	121128131	121150960	1	1	1	1	1	1	0
Deletion	10	7220931	7237836	1	1	1	1	1	1	1
Deletion	10	8481556	8486063	1	1	1	0	0	0	0
Deletion	10	9909143	9911393	1	0	0	1	1	0	0
Deletion	10	15151619	15190537	0	1	0	0	0	0	0
Deletion	10	18088633	18094271	1	0	1	1	1	0	0
Deletion	10	20464433	20486273	0	1	0	0	0	0	0
Deletion	10	21732274	21869910	1	0	1	0	0	0	1
Deletion	10	22190165	22261810	1	0	1	0	0	0	0
Deletion	10	27470245	27474744	0	0	0	0	1	1	0
Deletion	10	48019983	48051046	0	0	1	0	0	0	0
Deletion	10	63141466	63167092	0	0	0	0	0	0	1
Deletion	10	67510522	67554681	0	0	1	1	0	0	0
Deletion	10	69824377	69856304	0	0	0	1	0	0	0
Deletion	10	81123044	81458908	0	1	1	1	0	1	1
Deletion	10	82043846	82084774	0	0	0	1	0	0	0
Deletion	10	88387820	88433352	1	1	1	1	1	1	0
Deletion	10	88608271	88619573	0	0	0	1	0	0	0
Deletion	10	89468622	89559471	0	0	0	1	0	1	0
Deletion	10	91904735	91932175	1	0	1	1	0	0	0
Deletion	10	92809992	93112144	1	1	1	1	1	1	0
Deletion	10	93550639	93752990	1	1	1	1	0	1	0
Deletion	10	99008245	99098918	0	1	0	1	1	0	0
Deletion	10	102266711	102267906	0	0	0	1	0	0	0
Deletion	10	102908260	102920146	1	0	1	0	0	1	0
Deletion	10	103487471	103743722	1	0	1	1	0	1	0
Deletion	10	104415741	104451552	1	0	1	0	0	0	0
Deletion	10	104686938	104733730	0	0	1	0	0	0	0
Deletion	10	107243008	107258882	0	0	1	1	0	1	0
Deletion	10	117598290	117805843	1	1	1	1	1	1	1
Deletion	10	120875852	120889532	1	0	1	0	0	0	0
Deletion	10	123504961	123511856	0	0	1	0	0	0	0
Deletion	11	8911583	8932399	0	0	0	1	0	0	0
Deletion	11	13946894	14002665	0	0	0	0	1	1	0
Deletion	11	15191209	15197646	0	0	1	0	0	0	0
Deletion	11	17694056	17774368	1	1	1	1	0	0	1
Deletion	11	18129698	18605420	0	1	1	1	1	1	0
Deletion	11	18669152	18729914	0	0	1	0	0	0	0
Deletion	11	22562056	22567684	0	0	0	1	1	0	0
Deletion	11	27195308	27290522	1	0	0	1	0	1	0
Deletion	11	27557116	27607930	0	0	0	1	0	0	0
Deletion	11	27738972	28004382	1	0	0	1	1	1	0
Deletion	11	28480765	28571228	0	0	0	1	0	0	0
Deletion	11	28849271	28938840	0	0	0	1	0	1	0
Deletion	11	30497849	30582568	1	0	1	0	0	1	0
Deletion	11	31055846	31123597	0	0	0	0	1	0	0
Deletion	11	31284290	31344621	0	0	1	0	0	0	0
Deletion	11	31590208	31727296	0	1	0	1	1	0	0
Deletion	11	31835968	31860813	0	1	0	0	0	0	0
Deletion	11	32466895	32487471	0	1	0	0	0	0	0
Deletion	11	57133976	57377566	1	1	1	1	1	1	1
Deletion	11	58395491	58521937	1	1	1	1	1	1	1
Deletion	11	58607990	58743010	0	1	1	0	0	0	0
Deletion	11	58854968	58934526	0	0	1	0	0	0	0
Deletion	11	59321673	59383285	0	0	0	1	0	0	0
Deletion	11	60405413	60480373	0	0	0	0	0	0	1
Deletion	11	64597885	64649849	0	0	1	0	0	0	0
Deletion	11	69056849	69108943	0	0	0	0	0	1	0
Deletion	11	70968233	71144053	0	1	1	1	1	1	1
Deletion	11	82792177	82851689	0	1	0	0	0	0	0
Deletion	11	83486977	83515814	1	1	0	1	1	1	1
Deletion	11	87814683	87838373	0	0	0	1	0	0	0
Deletion	11	88762814	89039331	0	1	1	1	1	1	1
Deletion	11	89108569	89129004	0	0	1	0	0	0	0
Deletion	11	89544981	89558533	1	1	0	1	1	1	1
Deletion	11	89806214	89903517	0	1	1	1	0	1	1
Deletion	11	94647941	94687961	0	1	0	1	1	0	0
Deletion	11	103370029	103388452	0	0	1	0	0	0	0
Deletion	11	112719886	113834847	1	0	0	1	1	0	0
Deletion	11	114860131	114934542	1	0	0	1	1	0	1
Deletion	11	116599617	116655211	1	0	1	1	1	1	1
Deletion	12	10147509	10169800	1	1	1	1	1	1	0
Deletion	12	11556672	11598516	0	0	0	0	0	1	0
Deletion	12	18385050	21006997	0	0	0	0	0	1	0
Deletion	12	21686044	22009477	0	0	0	0	0	1	0
Deletion	12	24617469	25037711	0	0	0	0	0	1	0
Deletion	12	27173238	27236810	0	1	0	1	0	1	0
Deletion	12	27425512	27458255	0	1	0	0	0	1	0
Deletion	12	29030444	29056753	0	0	0	0	1	0	0
Deletion	12	29283342	29367869	0	0	1	1	0	0	0
Deletion	12	29767052	29802157	0	0	0	1	1	0	0
Deletion	12	37533134	37538884	0	0	0	1	0	0	0
Deletion	12	46368984	46413175	0	0	0	0	0	1	0
Deletion	12	53141718	53148511	1	1	1	1	1	0	0
Deletion	12	53812022	53854284	0	0	0	0	0	0	1
Deletion	12	54028598	54048137	0	0	0	0	0	0	1
Deletion	12	56182349	56389075	0	0	0	1	0	0	0
Deletion	12	57726324	57734534	0	0	0	1	0	0	0
Deletion	12	62078868	62097021	0	0	0	1	1	0	0
Deletion	12	70577087	70600905	0	0	0	0	0	0	1
Deletion	12	89234017	89407566	1	1	0	1	1	1	0
Deletion	12	90847943	90947689	0	0	1	0	0	0	0
Deletion	12	94587282	94660522	0	0	0	1	0	0	0
Deletion	12	104952422	105276464	0	1	1	0	1	1	0
Deletion	12	108540250	108582437	1	1	0	1	1	0	0
Deletion	12	113302770	113497302	0	0	0	1	0	0	0
Deletion	12	114686803	114722064	1	0	0	0	0	0	0
Deletion	12	114835533	117362041	1	1	1	1	1	1	0
Deletion	13	6597457	6614382	0	0	0	0	0	0	1
Deletion	13	12676941	13343531	0	1	0	0	0	0	0
Deletion	13	16473287	16613736	0	1	0	0	0	0	0
Deletion	13	17959482	18123013	0	1	0	0	0	0	0
Deletion	13	18179576	18199131	0	1	0	0	0	0	0
Deletion	13	19958381	19964137	1	0	1	0	0	0	0
Deletion	13	23581641	23609025	0	0	0	0	0	1	0
Deletion	13	38177811	38194917	0	0	0	1	0	0	0
Deletion	13	61558478	62175881	1	0	1	0	0	0	0
Deletion	13	64588450	64634682	0	0	1	0	0	0	0
Deletion	13	65063930	65134981	0	0	0	1	0	0	1
Deletion	13	66975714	67003993	0	0	1	1	0	1	0
Deletion	13	67133421	67158549	0	1	0	0	0	0	0
Deletion	13	67262409	67288611	0	1	0	0	0	0	0
Deletion	13	67846015	67943647	0	0	0	1	0	0	0
Deletion	13	68055337	68700481	0	0	1	1	1	1	1
Deletion	13	68878332	69018696	0	0	1	1	0	1	1
Deletion	13	69199626	69228315	0	0	0	1	0	0	0
Deletion	13	70264782	70289881	0	0	1	1	0	0	0
Deletion	13	71156954	71172963	0	0	0	0	0	0	1
Deletion	13	74081494	74106626	0	0	0	1	0	0	0
Deletion	13	76050374	76079504	0	1	0	0	1	1	1
Deletion	13	76352331	76689551	0	0	1	1	0	0	0
Deletion	13	79111352	79117268	1	0	0	0	0	0	0
Deletion	13	85535414	85557505	0	0	1	1	1	1	0
Deletion	13	87161536	87374303	1	1	1	1	0	1	1
Deletion	13	96533138	96591946	0	0	1	1	0	0	0
Deletion	13	96743431	96805425	0	0	1	1	0	0	0
Deletion	13	103965090	103992308	0	0	0	1	0	0	0
Deletion	13	111158248	111181057	0	0	0	1	1	0	0
Deletion	13	114009147	114196285	1	0	0	0	0	0	0
Deletion	13	114585241	114629063	1	0	0	0	0	0	0
Deletion	13	115286004	115473182	1	0	0	0	0	0	0
Deletion	13	119112614	119178527	1	1	1	0	0	0	0
Deletion	13	120276219	120284098	0	0	0	1	1	1	1
Deletion	14	13473024	13589998	0	0	0	1	0	0	0
Deletion	14	13944407	13980040	0	0	0	1	0	1	0
Deletion	14	14081848	14141786	0	0	0	1	0	1	0
Deletion	14	15996005	16028739	0	0	1	0	0	0	0
Deletion	14	16833499	16874609	0	0	0	1	0	0	0
Deletion	14	17814148	17857186	1	0	0	0	0	0	0
Deletion	14	18267151	18289058	0	0	0	1	0	0	0
Deletion	14	19376086	19380725	0	0	0	1	0	0	1
Deletion	14	26694081	27112147	1	1	1	1	1	0	1
Deletion	14	41096234	41111210	0	0	0	0	0	0	1
Deletion	14	42012117	45359411	0	0	0	0	1	1	1
Deletion	14	47246220	47323099	0	0	1	1	1	0	0
Deletion	14	50098185	50122219	0	1	1	1	0	0	0
Deletion	14	51562570	51601496	1	1	1	1	1	1	1
Deletion	14	52171693	52604177	1	1	1	1	1	1	1
Deletion	14	53348114	54507419	1	1	1	1	1	1	1
Deletion	14	61861575	61908367	0	0	0	1	0	0	0
Deletion	14	68924973	68963432	0	0	1	0	0	0	0
Deletion	14	76896929	76921949	0	0	1	0	0	0	0
Deletion	14	78788901	78841281	0	0	0	0	0	1	0
Deletion	14	88591931	88679583	0	0	1	1	0	0	0
Deletion	14	89011037	89172348	0	0	1	1	0	0	0
Deletion	14	89947164	90052935	0	0	1	1	0	1	0
Deletion	14	90801363	90889668	0	0	1	1	0	1	0
Deletion	14	91004241	91090150	0	0	1	0	0	0	0
Deletion	14	91621802	91903882	1	0	1	1	0	0	0
Deletion	14	92610374	92663232	0	0	1	1	1	0	0
Deletion	14	96386647	96605374	0	0	1	0	0	0	0
Deletion	14	96939974	97074929	0	0	1	1	0	0	0
Deletion	14	106846049	106903600	0	0	1	1	0	1	1
Deletion	14	110059238	110137806	0	0	0	0	0	1	0
Deletion	15	5894544	5913620	0	1	0	1	1	0	0
Deletion	15	9229428	9252458	0	0	0	1	0	0	0
Deletion	15	14347346	14441111	0	0	1	1	0	1	0
Deletion	15	19601692	19676295	0	0	0	0	1	0	0
Deletion	15	19835679	19866988	0	0	0	1	0	0	0
Deletion	15	28402845	28414096	0	0	0	1	0	0	0
Deletion	15	29054660	29063221	0	0	0	1	1	1	0
Deletion	15	33413346	33487637	0	0	0	1	1	1	0
Deletion	15	33865772	33897604	0	0	0	0	0	0	1
Deletion	15	39681565	39695638	0	1	0	0	0	0	0
Deletion	15	41804913	41815667	0	0	0	0	0	1	0
Deletion	15	48442971	48471587	0	0	1	0	0	0	0
Deletion	15	49338217	49393142	0	1	1	1	0	1	0
Deletion	15	49451138	49597640	1	0	0	1	0	0	0
Deletion	15	58184384	58199124	0	0	1	0	0	0	0
Deletion	15	58494499	58509252	0	0	0	1	0	0	0
Deletion	15	61776804	61788603	0	0	1	1	0	0	0
Deletion	15	64027568	64038836	1	0	1	0	1	0	0
Deletion	15	65117871	65141661	0	0	1	1	1	0	0
Deletion	15	66813590	66846779	0	0	1	1	1	0	0
Deletion	15	77280425	77387461	0	0	1	1	0	0	0
Deletion	15	79042921	79058247	1	1	1	1	1	1	0
Deletion	15	79686480	79814544	0	0	1	1	0	0	0
Deletion	15	85746176	85771034	0	1	0	1	1	0	0
Deletion	15	87339302	87343840	0	0	1	0	0	0	0
Deletion	15	90831215	90848216	0	0	0	1	0	0	0
Deletion	15	90910541	90982139	1	0	0	1	1	1	1
Deletion	16	3449558	3687675	1	0	0	0	0	0	0
Deletion	16	7152518	7175226	0	0	1	0	0	0	0
Deletion	16	27633638	27683589	0	0	0	1	0	1	0
Deletion	16	31737428	31739683	0	1	0	1	0	1	1
Deletion	16	34447589	34458872	0	0	0	1	0	0	0
Deletion	16	36245543	36333824	1	0	1	0	0	0	1
Deletion	16	39517051	39530626	0	0	0	1	0	0	0
Deletion	16	44792271	44907654	0	1	0	0	0	0	0
Deletion	16	45058688	45068152	0	1	1	1	0	0	0
Deletion	16	45313233	45368891	1	0	1	0	0	1	0
Deletion	16	47276784	47389246	0	0	0	1	0	0	0
Deletion	16	48248783	48371104	0	0	0	1	0	0	0
Deletion	16	48828204	48844007	0	0	0	1	0	0	0
Deletion	16	49343823	49366751	0	0	0	1	1	0	0
Deletion	16	50055801	50103716	0	0	0	1	0	0	0
Deletion	16	50597846	50702562	0	0	0	1	0	0	0
Deletion	16	53948067	53951431	0	0	0	1	0	0	0
Deletion	16	57737592	57744340	0	0	0	0	1	0	0
Deletion	16	59761822	59788726	0	0	1	0	0	0	0
Deletion	16	84324565	84356513	0	0	1	0	0	0	0
Deletion	16	87517195	87529721	0	0	0	1	0	0	0
Deletion	16	88186893	88197347	0	0	1	0	0	0	0
Deletion	16	89927923	89932483	0	1	0	0	1	1	0
Deletion	16	90653663	90690532	0	0	0	0	0	1	1
Deletion	16	91833758	92004237	0	0	0	0	1	0	0
Deletion	16	93613656	93669369	1	0	1	1	1	1	1
Deletion	17	7503283	7638455	1	1	1	1	1	1	1
Deletion	17	13214704	13842475	1	1	1	1	1	1	1
Deletion	17	16692780	16706430	0	0	0	1	1	0	0
Deletion	17	20311094	20339520	0	0	1	0	0	0	0
Deletion	17	21258011	21388016	0	1	0	1	1	0	0
Deletion	17	23052222	23285596	1	0	1	0	0	1	1
Deletion	17	24017219	24066123	1	0	1	1	1	0	0
Deletion	17	27425039	27631870	1	1	1	1	1	1	0
Deletion	17	29237562	29246678	1	1	1	1	1	1	1
Deletion	17	33300212	33339599	1	1	0	1	0	0	0
Deletion	17	34353408	34451245	1	1	1	1	1	1	0
Deletion	17	34634290	34722319	0	0	1	1	0	1	0
Deletion	17	35398963	35613431	0	1	0	1	1	0	0
Deletion	17	36195318	36264877	0	0	1	0	0	0	0
Deletion	17	36792655	36909308	1	1	0	1	1	0	1
Deletion	17	40058327	40311290	0	0	0	0	0	0	1
Deletion	17	41807557	41888930	0	0	1	0	0	0	0
Deletion	17	47378679	47384324	0	0	0	0	0	1	0
Deletion	17	54646281	54665701	0	0	1	0	1	0	1
Deletion	17	57860253	57871501	0	0	0	0	0	0	1
Deletion	17	76876186	76893904	0	0	1	1	0	0	0
Deletion	17	78442465	78460850	0	0	0	1	0	1	0
Deletion	17	78714838	78821186	0	0	0	1	0	0	0
Deletion	17	79397718	79458370	0	0	1	0	0	0	0
Deletion	17	79594955	79655021	0	0	1	0	0	0	0
Deletion	17	79797983	79930669	0	0	1	0	0	0	0
Deletion	17	83344311	83431913	0	0	0	0	0	1	0
Deletion	17	91914936	91956872	0	0	0	1	0	0	0
Deletion	18	6194673	6200328	0	1	1	1	1	0	1
Deletion	18	10608273	10619644	0	1	0	0	0	0	0
Deletion	18	11327100	11350932	0	0	0	1	0	0	0
Deletion	18	11664458	11691245	0	0	1	1	0	0	0
Deletion	18	13369353	13371613	0	0	0	1	0	0	0
Deletion	18	28403718	28416436	0	1	0	0	0	0	0
Deletion	18	43960511	43967363	0	0	1	1	0	1	0
Deletion	18	56307661	56335932	0	0	1	1	0	0	0
Deletion	18	62752454	62760406	1	0	1	0	1	0	0
Deletion	18	64883877	64894099	0	0	1	1	0	0	0
Deletion	18	66336260	66355713	0	1	0	0	0	0	0
Deletion	18	70572876	70622429	0	0	1	0	0	0	0
Deletion	18	70635036	70641808	0	0	0	1	0	0	0
Deletion	18	72222178	72234611	1	1	1	1	1	1	0
Deletion	18	74096725	74218161	0	0	0	1	1	1	0
Deletion	18	75780206	75840217	1	0	0	0	0	0	0
Deletion	18	80186797	80224770	0	0	0	0	0	0	1
Deletion	18	87945360	88000156	1	0	0	1	0	1	1
Deletion	19	9220821	9756155	1	0	1	1	0	0	0
Deletion	19	12240730	12322527	1	0	1	0	0	0	0
Deletion	19	13937312	13957129	0	0	0	1	1	0	0
Deletion	19	17106313	17130774	0	0	0	0	0	1	0
Deletion	19	17212505	17237352	0	0	0	0	1	1	0
Deletion	19	17284016	17554952	1	1	1	1	1	1	0
Deletion	19	19838044	19841384	1	0	0	1	1	0	0
Deletion	19	20702664	20708383	0	0	0	1	0	0	0
Deletion	19	23505892	23762946	0	1	0	1	0	0	0
Deletion	19	24015064	24133666	0	0	1	1	1	1	0
Deletion	19	24249163	24281453	0	0	0	0	0	1	0
Deletion	19	24541323	24698273	0	0	1	1	0	0	0
Deletion	19	24939551	24994728	0	0	1	1	1	1	0
Deletion	19	45196980	45212858	0	0	0	1	1	0	0
Deletion	19	50950672	51020133	0	0	1	0	0	0	0
Deletion	19	57305209	57325944	0	1	1	0	0	0	0
Gain	1	21636091	21715840	0	0	1	0	0	0	0
Gain	1	29306738	29359327	0	0	1	0	0	0	0
Gain	1	56874039	56876274	0	0	0	1	0	0	0
Gain	1	162012362	162065251	0	0	0	1	0	0	0
Gain	1	173443637	173499544	1	1	1	1	1	1	1
Gain	1	175873724	175913804	0	0	1	1	1	0	1
Gain	1	178372232	178389031	1	0	0	0	0	0	0
Gain	1	189253965	189256200	0	0	0	0	0	1	0
Gain	1	190292362	190294656	1	0	0	1	0	0	0
Gain	1	190447673	190472876	0	1	0	0	1	0	0
Gain	1	190709938	190758308	0	0	0	1	0	0	0
Gain	2	9701344	9705050	0	0	0	1	0	0	0
Gain	2	32101234	32148624	0	1	0	0	0	0	0
Gain	2	46183807	46311272	0	1	0	0	0	0	0
Gain	2	135485833	135494862	0	0	0	0	0	1	0
Gain	2	140310140	140345747	1	0	0	0	0	0	0
Gain	2	160755299	160758932	1	0	1	1	0	0	0
Gain	2	160968274	160975351	1	0	0	0	0	0	0
Gain	2	162294972	162308591	1	0	1	1	1	0	0
Gain	2	162402395	162405842	0	0	0	0	1	0	0
Gain	2	162547649	162595341	0	1	1	0	1	0	0
Gain	2	172252871	172305019	0	0	1	0	0	0	0
Gain	3	35008425	35453717	0	0	1	0	0	0	0
Gain	3	93414639	93463067	1	1	0	1	1	1	0
Gain	3	93544696	93687226	1	1	0	1	1	1	1
Gain	3	94026253	94061066	1	0	0	0	0	0	0
Gain	3	94473174	94566893	0	0	1	0	0	1	0
Gain	3	96122594	96141048	0	0	0	1	1	0	0
Gain	3	130505298	130511089	0	0	0	1	1	0	1
Gain	3	142261844	142288027	1	0	1	1	0	0	0
Gain	4	36411112	36539458	1	1	1	1	1	1	1
Gain	4	41708941	42841183	0	1	0	0	0	0	0
Gain	4	87568596	87585869	0	0	1	0	0	0	0
Gain	4	97911856	97915251	0	0	0	0	0	0	1
Gain	4	118249833	118278327	0	1	0	0	0	0	1
Gain	4	118584532	118600355	0	1	0	1	1	0	0
Gain	4	121409096	122203142	0	1	0	0	0	0	0
Gain	4	126058798	126323821	1	1	1	1	1	1	0
Gain	4	126481546	126530513	0	0	0	1	0	0	0
Gain	4	128293994	129123133	1	1	1	1	1	1	1
Gain	4	130512400	130517987	0	1	0	0	0	0	0
Gain	4	130638450	130648794	0	0	0	1	0	0	0
Gain	4	130861989	130906227	1	1	1	1	0	1	0
Gain	4	134540908	134704332	1	1	1	1	0	0	1
Gain	4	134775663	134846176	0	0	1	0	0	0	1
Gain	4	134913515	135388219	1	1	1	1	1	1	1
Gain	4	135592815	135653112	0	0	1	0	0	0	0
Gain	4	135751927	135773710	0	0	0	1	0	0	0
Gain	4	141134370	142205226	1	0	1	0	0	1	1
Gain	4	142460186	142504784	0	0	1	0	0	1	0
Gain	4	144992874	145188855	0	1	0	1	1	0	0
Gain	5	4052811	4054491	0	0	1	0	0	0	0
Gain	5	84894569	84988656	1	0	0	0	0	0	0
Gain	5	138645047	138680728	0	0	0	1	0	0	0
Gain	5	147288159	147352641	1	0	1	1	0	1	0
Gain	6	7935659	8053923	0	0	1	1	1	0	0
Gain	6	23105140	23116877	0	0	0	1	1	0	0
Gain	6	47597825	47601159	1	1	1	1	1	1	0
Gain	6	50308383	50316468	0	0	0	0	0	0	1
Gain	6	50557309	50579197	0	0	0	1	1	0	0
Gain	6	89125932	89166047	0	1	1	0	0	0	0
Gain	7	9087390	9221884	1	0	1	0	1	0	1
Gain	7	9870570	9940124	1	0	1	0	1	0	1
Gain	7	10030494	10050062	0	0	0	0	1	0	0
Gain	7	10537986	10664225	1	0	1	0	1	0	1
Gain	7	11951659	12227745	0	1	0	0	0	0	0
Gain	7	15251529	16246612	1	1	0	0	0	0	0
Gain	7	17838725	17957382	0	0	1	0	0	0	0
Gain	7	24086741	24129165	1	0	0	1	0	0	0
Gain	7	24538758	24580486	0	0	0	1	0	0	0
Gain	7	38967676	38986955	0	1	0	0	0	0	0
Gain	7	39102649	39176306	0	0	0	1	1	0	0
Gain	7	46453686	46461602	0	1	0	0	0	0	0
Gain	7	48333319	48515996	0	0	0	0	0	1	0
Gain	7	55512468	55604618	0	0	1	0	0	0	0
Gain	7	58194809	58247646	1	1	1	0	1	0	0
Gain	7	101244870	101248189	0	0	1	0	0	0	0
Gain	8	19675977	20032624	1	0	1	1	1	1	1
Gain	8	24618969	24640666	0	0	0	1	0	0	0
Gain	8	50962877	50973087	0	0	0	1	0	0	0
Gain	8	51593106	51630445	0	0	0	1	0	0	0
Gain	8	52620374	52685546	1	0	1	0	0	0	0
Gain	8	53142482	53333426	0	1	1	1	1	1	1
Gain	8	58291202	58338777	1	1	1	1	1	1	1
Gain	8	58469689	58476613	1	0	1	0	0	0	0
Gain	8	59844267	59853309	0	1	1	1	0	0	0
Gain	8	71928203	72124095	1	0	0	0	0	1	1
Gain	8	97263703	97267127	0	0	1	0	0	0	0
Gain	8	98563257	98612262	0	0	0	1	1	1	0
Gain	8	103764696	103777327	0	0	1	0	0	0	0
Gain	8	118149543	118165372	1	1	0	0	0	0	0
Gain	8	118509591	118539243	0	1	1	0	0	0	0
Gain	8	118615214	118687570	1	1	1	0	1	1	1
Gain	8	119392720	119396395	1	0	0	0	0	0	0
Gain	9	32584442	32654151	0	0	0	1	0	0	0
Gain	9	46680091	46967264	0	0	0	0	0	0	1
Gain	9	65765014	65776309	0	0	0	1	1	0	0
Gain	9	65829151	65845857	0	0	0	0	1	1	0
Gain	9	67188485	67191834	0	0	0	1	0	0	0
Gain	10	21993440	22098546	1	0	1	0	0	0	1
Gain	10	26159887	26296922	0	0	0	0	1	0	0
Gain	10	99792208	99846539	0	1	0	1	1	0	0
Gain	11	3596190	3767519	1	1	1	1	1	1	1
Gain	11	4198199	4599036	0	0	1	1	1	1	1
Gain	11	4781916	4933110	0	0	0	1	0	0	1
Gain	11	5068759	5158171	1	1	1	1	1	1	1
Gain	11	6465892	6497734	0	0	1	0	0	0	0
Gain	11	6943418	6957061	1	1	0	0	1	0	0
Gain	11	8339749	8354431	0	0	0	0	0	1	0
Gain	11	27748031	27819237	0	1	0	0	0	0	0
Gain	11	37466050	37877148	1	1	0	1	0	0	0
Gain	11	38306648	38373616	0	1	1	0	1	0	0
Gain	11	38567647	38615088	1	1	0	0	0	0	1
Gain	11	39166825	41764281	1	1	1	1	1	1	0
Gain	11	42479609	42556075	1	0	1	0	1	0	0
Gain	11	43238446	43257371	1	0	1	0	0	0	0
Gain	11	44084884	44113911	1	0	1	1	1	0	0
Gain	11	46762785	46800950	0	0	1	0	0	0	0
Gain	11	48736969	48907719	1	0	1	1	1	1	1
Gain	11	50819000	50882354	1	1	1	1	1	0	1
Gain	11	51238668	51246568	0	0	1	1	1	0	0
Gain	11	52934611	52960675	0	0	0	1	0	0	0
Gain	11	54694326	55810759	1	1	1	1	1	1	1
Gain	11	55973536	55984983	0	0	1	0	0	0	0
Gain	11	60380061	60509104	0	1	0	0	0	0	0
Gain	11	74178483	74203300	0	1	1	1	1	0	1
Gain	11	99534595	99561802	0	0	1	0	1	0	0
Gain	11	116600682	116632450	0	1	0	0	0	0	0
Gain	12	18036866	19428155	1	1	1	0	0	0	1
Gain	12	20224927	20411002	0	0	1	1	0	0	1
Gain	12	22014153	24546367	1	1	1	1	1	0	1
Gain	12	37901067	38051470	0	0	0	0	1	0	0
Gain	12	83102168	83164355	0	0	1	0	0	0	1
Gain	12	97854248	97857598	0	0	0	1	0	0	0
Gain	12	114824191	114978575	1	1	1	1	0	0	0
Gain	12	115683396	115720658	0	0	1	0	0	0	0
Gain	12	116302576	116309364	1	0	1	0	0	0	0
Gain	12	116425900	116454245	1	0	1	0	0	0	0
Gain	12	116685379	116743631	0	0	1	0	0	0	0
Gain	12	116759119	116929837	1	0	1	0	0	0	0
Gain	12	117026712	117075737	1	0	1	0	0	0	0
Gain	13	19298584	19433228	1	1	1	0	0	0	1
Gain	13	22177782	22218545	0	1	0	0	0	0	0
Gain	13	23493296	23503433	0	1	0	1	0	0	0
Gain	13	35958304	35994634	0	0	1	1	1	0	0
Gain	13	65414988	66974583	1	1	1	1	1	1	1
Gain	13	86106064	87148706	0	0	0	0	1	0	0
Gain	13	100988840	101131109	0	0	0	0	0	0	1
Gain	14	3021656	8502268	1	1	1	1	1	1	1
Gain	14	20302803	20436773	0	0	0	0	0	0	1
Gain	14	42238610	42564695	0	0	0	0	0	0	1
Gain	14	42734611	42822294	0	0	0	0	0	0	1
Gain	14	43120745	43156970	0	0	0	0	0	0	1
Gain	14	43331253	44254511	0	0	0	0	0	0	1
Gain	14	117678812	117706765	0	1	0	1	0	0	0
Gain	14	118154102	118172256	1	0	0	0	0	0	0
Gain	14	118684822	118698820	1	1	1	1	1	1	0
Gain	14	119752367	119756886	1	0	1	0	0	0	0
Gain	14	119783069	119828761	1	1	0	0	0	0	0
Gain	15	8748005	8756019	0	0	0	1	1	0	0
Gain	15	14976674	15107922	1	0	0	0	0	0	0
Gain	15	67959115	67965938	1	0	0	0	0	0	0
Gain	15	68251714	68261900	1	0	0	0	0	0	0
Gain	15	68662398	68672552	1	0	0	1	0	0	0
Gain	15	70673851	70736222	1	1	1	1	1	0	0
Gain	15	70796361	70806646	0	0	0	1	0	0	0
Gain	15	71750415	71802383	1	0	1	1	1	0	1
Gain	15	101779309	101799839	0	0	0	1	1	0	0
Gain	16	7222734	7223804	1	0	0	1	0	1	0
Gain	16	35473880	35562482	0	0	0	0	0	0	1
Gain	17	6218911	6927675	0	0	1	1	1	0	1
Gain	17	8142670	8361270	0	0	0	0	0	0	1
Gain	17	15095971	15190699	1	1	0	0	0	1	1
Gain	17	17115633	17428984	0	0	1	0	0	1	0
Gain	17	22677831	22785025	1	0	1	0	0	1	0
Gain	17	27373649	27410253	0	0	1	0	0	0	0
Gain	17	30583674	31059770	1	1	0	1	1	1	1
Gain	17	35384216	35455668	0	0	1	0	0	1	0
Gain	17	38634993	38781784	0	0	0	1	1	0	0
Gain	17	40404015	40448906	0	0	0	1	1	0	0
Gain	18	31775487	31798987	0	0	1	1	0	0	0
Gain	18	57818960	57899323	0	1	0	0	0	0	0
Gain	18	62427192	62445792	0	0	0	0	1	0	0
