# Supplementary material for: Elusive Copy Number Variation in the Mouse Genome
Source: PLoS One. 2010 Sep 21;5(9):e12839. doi: 10.1371/journal.pone.0012839 (PMC2943477; doi:10.1371/journal.pone.0012839)
Supplement: Table S6 — Enrichment and depletion of recombination substrates in CNV regions. Recombination substrates were downloaded from the University of Santa Cruz Genome Browser (http://genome.ucsc.edu) and re-mapped to Build 37 of the mouse genome, where necessary, using LiftOver (http://hgdownload.cse.ucsc.edu/downloads.html). (SD = segmental duplication, LINE = long interspersed repetitive element, SINE = short interspersed repetitive element and LTR = long tandem repeat.) CNV regions were categorized as short (<10Kb), medium (10 - 100 Kb), and long (>100 Kb), and were analyzed separately. CNV regions were permuted as described in the main text and Materials S1. Fold change was calculated as the percentage of CNV region basepairs overlapping the recombination substrate, divided by the expected percentage overlap (for each set of permuted CNV regions the percentage of CNV region bases in the substrate were recorded, and the expected percentage overlap was estimated as the median percentage over 1000 permutations.) P-values were calculated as described in the main text. Values shown in black text are for within and around the CNV region (up to 10 Kb away from the breakpoint), values in green refer only to enrichment (depletion) within regions, and values in red refer only in the neighboring segments. A ‘-’ indicates that no significant enrichment or depletion was detected. (0.02 MB XLS) [file pone.0012839.s011.xls]

## Sheet: Sheet1
Table S6 - Enrichment and depletion of recombination substrates in CNV regions.
Recombination substrate	Small CNV regions		Medium CNV regions		Large CNV regions
	Fold change	P-value	Fold change	P-value	Fold change	P-value
SDs	0.26	<0.05	2.1	<0.01	11.3	<0.01
LINEs	0.68	<0.01	1.09	<0.05	1.41, 1.22	<0.01, <0.05
SINEs	-	-	0.91	<0.05	0.75	<0.01
LTRs	-	-	1.15	<0.01	1.46	<0.01
Recombination substrates were downloaded from the University of Santa Cruz Genome Browser (http://genome.ucsc.edu) and
re-mapped to Build 37 of the mouse genome, where necessary, using LiftOver (http://hgdownload.cse.ucsc.edu/downloads.html).
(SD = segmental duplication, LINE = long interspersed repetitive element, SINE = short interspersed repetitive element
and LTR = long tandem repeat). CNV regions were categorized as short (<10Kb), medium (10 - 100 Kb), and long (>100 Kb),
and were analyzed separately. CNV regions were permuted as described in the main text and Supplemental Materials.
Fold change was calculated as the percentage of CNV region basepairs overlapping the recombination substrate, divided by the
expected percentage overlap (for each set of permuted CNV regions the percentage of CNV region bases in the substrate
were recorded, and the expected percentage overlap was estimated as the median percentage over 1000 permutations.)
P-values were calculated as described in the main text. Values shown in black text are for within and around the CNV region
(up to 10 Kb away from the breakpoint), values in green refer only to enrichment (depletion) within regions, and values in red
refer only in the neighboring segments. A '-' indicates that no significant enrichment or depletion was detected.
