# Supplementary material for: Elusive Copy Number Variation in the Mouse Genome
Source: PLoS One. 2010 Sep 21;5(9):e12839. doi: 10.1371/journal.pone.0012839 (PMC2943477; doi:10.1371/journal.pone.0012839)
Supplement: Table S7 — Statistically significant over- or under- representation of Gene Ontology terms in mouse-CNV regions. FDR is 5%. Note that any gene which is at least partially overlapped by a CNV region was included in this analysis. (0.02 MB XLS) [file pone.0012839.s012.xls]

## Sheet: Sheet1
Table S7 - Statistically significant over- or under- representation of Gene Ontology terms in mouse-CNV regions.
GO ID	P-value	Representation	Description
5549	0	Over	odorant binding
3823	0	Over	antigen binding
5550	0	Over	pheromone binding
50909	0	Over	sensory perception of taste
6952	2.04 x 10-11	Over	defense response
19882	2.63 x 10-11	Over	antigen processing and presentation
7186	2.84 x 10-10	Over	G-protein coupled receptor protein signaling pathway
16503	9.53 x 10-10	Over	pheromone receptor activity
30317	2.49 x 10-9	Over	sperm motility
6955	3.73 x 10-8	Over	immune response
4872	1.00 x 10-7	Over	receptor activity
4930	2.15 x 10-7	Over	G-protein coupled receptor activity
42612	2.97 x 10-7	Over	MHC class I protein complex
50896	3.01 x 10-7	Over	response to stimulus
8009	5.79 x 10-7	Over	chemokine activity
16070	3.20 x 10-6	Over	RNA metabolic process
5615	3.97 x 10-6	Over	extracellular space
4522	5.84 x 10-6	Over	pancreatic ribonuclease activity
1580	1.28 x 10-5	Over	detection of chemical stimulus involved in sensory perception of bitter taste
42742	1.38 x 10-5	Over	defense response to bactrium
16817	4.12 x 10-5	Over	hydrolase activity, acting on acid anhydrides
5544	8.72 x 10-5	Over	calcium-dependent phospholipid binding
5833	0.0001	Over	hemoglobin complex
6629	0.00013	Over	lipid metabolic process
5576	0.00015	Over	extracellular region
2474	0.00016	Over	antigen processing and presentation of peptide antigen via MHC class I
16772	0.00018	Over	transferase activity, transferring phosphorus-containing groups
15671	0.00025	Over	oxygen transport
3677	1.25 x 10-15	Under	DNA binding
5634	1.55 x 10-14	Under	nucleus
5515	3.29 x 10-10	Under	protein binding
5737	6.72 x 10-10	Under	cytoplasm
45449	1.52 x 10-8	Under	regulation of transcription
19941	6.33 x 10-7	Under	modification-dependent protein catabolic process
30528	1.40 x 10-5	Under	transcription regulation activity
7275	2.35 x 10-5	Under	multicellular organismal development
3700	5.17 x 10-5	Under	transcription factor activity
6350	6.80 x 10-5	Under	transcription
16563	0.00013	Under	transcription activator activity
8152	0.00014	Under	metabolic process
3824	0.0002	Under	catalytic activity
FDR is 5%. Note that any gene which is at least partially overlapped by a CNV region was included in this analysis.
