# Supplementary material for: Elusive Copy Number Variation in the Mouse Genome
Source: PLoS One. 2010 Sep 21;5(9):e12839. doi: 10.1371/journal.pone.0012839 (PMC2943477; doi:10.1371/journal.pone.0012839)
Supplement: Table S8 — Expression variance of transcripts in CNV regions, in genomic segments near to CNV regions, and further away from CNV regions. We analysed the effect of CNV on gene epxression. We used genome-wide expression data in three tissues (brain (hippocampus), liver and lung), from 42 animals (five individuals from A/J, AKR/J, BALB/cJ, C3H/HeJ, DBA/2J and C57BL/6J, and four from AKR/J, CBA/J and LP/J), measured on Illumina expression arrays (Huang, et al. 2009). For each tissue we had a set of measured transcripts, and for each transcript the data consisted of its average expression level in each strain, and an ANOVA logP (that is, the negative, log10, P-value) measuring its differential expression across the eight strains. Median logPs are given for transcripts within CNV regions, within 250 to 450 Kb of CNV regions, 450 to 650 Kb away, and more than 650 Kb from the nearest CNV region breakpoint. P-values fron Mann-Whitney U tests that compare the logP values from one set of transcripts to those from all transcripts that are further away are also given. (0.02 MB XLS) [file pone.0012839.s013.xls]

## Sheet: Sheet1
Table S8 - Expression variance of transcripts in CNV regions, in
genomic segments near to CNV regions, and further away from CNV regions.
Distance (Kb)	Brain		Liver		Lung
	Median logP	P-value	Median logP	P-value	Median logP	P-value
Inside CNV region	1.88	0.024	7.5	6.73 x 10-7	3.77	4.74 x 10-14
< 250	1.81	3.72 x 10-8	5.9	6.35 x 10-6	2.63	5.22 x 10-9
250 - 450	1.57	0.33	5.8	0.0009	2.37	0.009
450 - 650	1.66	0.015	5.09	0.84	2.62	0.0007
> 650	1.54		5.17		2.22
We analysed the effect of CNV on gene epxression. We used genome-wide expression data
in three tissues (brain (hippocampus), liver and lung), from 42 animals (five individuals from A/J,
AKR/J, BALB/cJ, C3H/HeJ, DBA/2J and C57BL/6J, and four from AKR/J, CBA/J and LP/J), measured
on Illumina expression arrays (Huang te al. 2009). For each tissue we had a set of measured transcripts,
and for each transcript the data consisted of its average expression level in each strain, and an ANOVA
logP (that is, the negative, log10, P-value) measuring its differential expression across the eight strains.
Median logPs are given for transcripts within CNV regions, within 250 to 450 Kb of CNV regions, 450 to
650 Kb away, and more than 650 Kb from the nearest CNV region breakpoint. P-values fron Mann-Whitney
U tests that compare the logP values from one set of transcripts to those from all transcripts that are
further away, are also given.
