# Supplementary material for: Elusive Copy Number Variation in the Mouse Genome
Source: PLoS One. 2010 Sep 21;5(9):e12839. doi: 10.1371/journal.pone.0012839 (PMC2943477; doi:10.1371/journal.pone.0012839)
Supplement: Table S9 — Comparing expression levels of transcripts in deletions, non-CNV regions, and gains. P-values from Mann-Whitney U tests, when expression levels of deletion transcripts are compared to those from non-CNV transcripts (P-value1), and when non-CNV transcripts are compared to gain transcripts (P-value2). Results are shown for each strain/tissue pair. (0.02 MB XLS) [file pone.0012839.s014.xls]

## Sheet: Sheet1
Table S9 - Comparing expression levels of transcripts in deletions,
non-CNV regions, and gains.
Strain	Brain		Liver		Lung
	P-value1	P-value2	P-value1	P-value2	P-value1	P-value2
A/J	0.0005	0.21	0.0004	0.0007	8.19 x 10-8	0.001
AKR/J	0.22	0.6	0.0001	0.59	5.41 x 10-8	0.0006
BALB/cJ	0.0006	0.82	0.0005	0.56	1.23 x 10-5	0.96
C3H/HeJ	5.53 x 10-6	0.43	0.006	0.65	2.83 x 10-5	0.48
CBA/J	0.02	0.04	0.003	0.68	4.39 x 10-6	0.3
DBA/2J	0.59	0.005	0.21	0.02	0.4	0.06
LP/J	0.38	0.004	0.02	0.28	2.54 x 10-6	0.02
P-values from Mann-Whitney U tests, when expression levels of deletion transcripts are compared to those
from non-CNV transcripts (P-value1), and when non-CNV transcripts are compared to gain transcripts
(P-value2). Results are shown for each strain/tissue pair.
