# Supplementary material for: Elusive Copy Number Variation in the Mouse Genome
Source: PLoS One. 2010 Sep 21;5(9):e12839. doi: 10.1371/journal.pone.0012839 (PMC2943477; doi:10.1371/journal.pone.0012839)
Supplement: Table S10 — Collated mouse CNVs from published aCGH studies. Genomic coordinates are given for the CNVs published in four aCGH based studies, as well as those published here. Where necessary, coordinates have been re-mapped to Build 37 using liftOver (http://genome.ucsc.edu/cgi-bin/hgLiftOver). Deletions, gains and complex CNVs (‘complex’ is defined in Cahan, et al. 2009) are given in three separate groups. Within each group CNVs are listed in alphabetical strain order, and within each strain they are listed in genomic order. For each CNV we show the originating study in which it was located, at the exact coordinates listed, and in the last six columns of the table we indicate which of the remaining studies detected any overlapping CNV, with matching directionality (gain or deletion), on that strain (minimum overlap = 1 bp): ‘-1’ indicates that a strain was not included in a study; ‘0’ indicates no overlapping CNV; and ‘1’ indicates overlap. Note that because the type of complex CNVs (i.e., whether deletion or gain) detected in the Cahan, et al. 2009 study were not published, it was not possible to determine whether the overlap with these CNVs was also matched for direction. Therefore we annotate complex CNVs with the label ‘Cahan.complex’ in the ‘Originating Study’ column, and such CNVs are listed in the deletion and gain groups dependent on the types of CNVs which overlap them (so they will appear in both lists if they overlap deletions and gains in other studies). In addition there are two columns for the Cahan study: ‘Cahan’ and ‘Cahan.complex’; this is to distinguish overlap of a given CNV by a complex CNV (where matching direction could not be established) from overlap by a Cahan deletion or gain (where matched directionality to the CNV in question could be determined). Finally, the group of complex CNVs listed in the last part of the table are those which do not overlap with a CNV from any other study. (1.53 MB XLS) [file pone.0012839.s015.xls]

## Sheet: Sheet1
Table S10 - Collated mouse CNVs from published aCGH studies.
Genomic coordinates are given for the CNVs published in four aCGH based studies, as well as those published here. Where necessary, coordinates have been re-mapped to Build 37
using liftOver (http://genome.ucsc.edu/cgi-bin/hgLiftOver). Deletions, gains and complex CNVs ('complex' is defined in Cahan et al. 2009) are given in three separate groups. Within
each group CNVs are listed in alphabetical strain order, and within each strain they are listed in genomic order. For each CNV we show the originating study in which it was located, at
the exact coordinates listed, and in the last six columns of the table we indicate which of the remaining studies detected any overlapping CNV, with matching directionality (gain or
deletion), on that strain (minimum overlap = 1 bp): '-1' indicates that a strain was not included in a study; '0' indicates no overlapping CNV; and '1' indicates overlap.
Note that because the type of complex CNVs (ie whether deletion or gain) detected in the Cahan et al. 2009 study were not published, it was not possible to determine whether the
overlap with these CNVs was also matched for direction. Therefore we annotate complex CNVs with the label 'Cahan.complex' in the 'Originating Study' column, and such CNVs are listed
in the deletion and gain groups dependent on the types of CNVs which overlap them (so they will appear in both lists if they overlap deletions and gains in other studies). In addition
there are two columns for the Cahan study: 'Cahan' and 'Cahan.complex'; this is to distinguish overlap of a given CNV by a complex CNV (where matching direction could not be
established) from overlap by a Cahan deletion or gain (where matched directionality to the CNV in question could be determined). Finally, the group of complex CNVs listed in the last
part of the table are those which do not overlap with a CNV from any other study.
CNV type	Originating Study	Strain	Chromosome	Start	Stop	Graubert	Cutler	Henrichsen	Cahan	Cahan.complex	Agam
Deletion	Cahan	129S1/SvImJ	1	26108592	26111620	0	0	-1	1	0	-1
Deletion	Cahan	129S1/SvImJ	1	29192208	29199191	0	0	-1	1	0	-1
Deletion	Cahan	129S1/SvImJ	1	45577330	45581340	0	0	-1	1	0	-1
Deletion	Cahan	129S1/SvImJ	1	81712443	81719496	0	0	-1	1	0	-1
Deletion	Cahan.complex	129S1/SvImJ	1	90106066	90213670	0	1	-1	0	1	-1
Deletion	Cutler	129S1/SvImJ	1	90109846	90179814	0	1	-1	0	1	-1
Deletion	Cahan	129S1/SvImJ	1	162966546	162969551	0	0	-1	1	0	-1
Deletion	Cahan	129S1/SvImJ	1	171150537	171153464	0	0	-1	1	0	-1
Deletion	Cahan	129S1/SvImJ	1	190290587	190294586	0	0	-1	1	0	-1
Deletion	Cahan	129S1/SvImJ	2	50830320	50845591	0	0	-1	1	0	-1
Deletion	Cahan	129S1/SvImJ	2	58017010	58021052	0	0	-1	1	0	-1
Deletion	Cahan	129S1/SvImJ	2	66892244	66894409	0	0	-1	1	0	-1
Deletion	Cutler	129S1/SvImJ	2	119398094	119419580	0	1	-1	0	0	-1
Deletion	Cahan	129S1/SvImJ	2	129669674	129671767	0	0	-1	1	0	-1
Deletion	Cahan	129S1/SvImJ	2	134457378	134461477	0	0	-1	1	0	-1
Deletion	Cahan	129S1/SvImJ	2	155884188	155890110	0	0	-1	1	0	-1
Deletion	Cahan	129S1/SvImJ	2	156742788	156748835	0	0	-1	1	0	-1
Deletion	Cahan	129S1/SvImJ	2	169441543	169447635	0	0	-1	1	0	-1
Deletion	Cahan	129S1/SvImJ	3	16918255	16936622	0	0	-1	1	0	-1
Deletion	Cutler	129S1/SvImJ	3	38590658	38655425	0	1	-1	0	0	-1
Deletion	Cahan	129S1/SvImJ	3	75132502	75135624	0	0	-1	1	0	-1
Deletion	Cahan	129S1/SvImJ	3	124161160	124166304	0	0	-1	1	0	-1
Deletion	Cahan	129S1/SvImJ	3	140731452	140747705	0	0	-1	1	0	-1
Deletion	Cahan	129S1/SvImJ	4	24606698	24610741	0	0	-1	1	0	-1
Deletion	Cahan	129S1/SvImJ	4	25214679	25227823	0	0	-1	1	0	-1
Deletion	Cahan	129S1/SvImJ	4	26372768	26384884	0	0	-1	1	0	-1
Deletion	Cahan	129S1/SvImJ	4	30277485	30306820	0	0	-1	1	0	-1
Deletion	Cahan	129S1/SvImJ	4	70651223	70671536	0	0	-1	1	0	-1
Deletion	Cahan	129S1/SvImJ	4	72611335	72626439	0	0	-1	1	0	-1
Deletion	Cahan	129S1/SvImJ	4	77387898	77402115	0	0	-1	1	0	-1
Deletion	Cahan	129S1/SvImJ	4	91704454	91710470	0	0	-1	1	0	-1
Deletion	Cahan	129S1/SvImJ	4	111692871	112342494	0	1	-1	1	0	-1
Deletion	Cutler	129S1/SvImJ	4	111759671	112265804	0	1	-1	1	0	-1
Deletion	Cahan.complex	129S1/SvImJ	4	112452049	113971401	0	1	-1	0	1	-1
Deletion	Cutler	129S1/SvImJ	4	112479253	112653229	0	1	-1	0	1	-1
Deletion	Cutler	129S1/SvImJ	4	112752433	113059938	0	1	-1	0	1	-1
Deletion	Cutler	129S1/SvImJ	4	113156355	113375469	0	1	-1	0	1	-1
Deletion	Cutler	129S1/SvImJ	4	121658917	121821579	0	1	-1	0	0	-1
Deletion	Cahan	129S1/SvImJ	4	135613960	135615895	0	0	-1	1	0	-1
Deletion	Cahan	129S1/SvImJ	4	144328410	144332596	0	0	-1	1	0	-1
Deletion	Cahan	129S1/SvImJ	5	5964311	6112505	0	0	-1	1	0	-1
Deletion	Cahan	129S1/SvImJ	5	14438578	14442666	0	0	-1	1	0	-1
Deletion	Cahan	129S1/SvImJ	5	27468771	27472834	0	0	-1	1	0	-1
Deletion	Cahan	129S1/SvImJ	5	42705650	42709675	0	0	-1	1	0	-1
Deletion	Cahan	129S1/SvImJ	5	50967711	50974846	0	0	-1	1	0	-1
Deletion	Cahan	129S1/SvImJ	5	82915415	82925651	0	0	-1	1	0	-1
Deletion	Cahan	129S1/SvImJ	5	86719652	86725833	0	0	-1	1	0	-1
Deletion	Cahan	129S1/SvImJ	5	88646086	88667363	0	0	-1	1	0	-1
Deletion	Cahan	129S1/SvImJ	5	128309563	128318681	0	0	-1	1	0	-1
Deletion	Cutler	129S1/SvImJ	6	20468166	20599905	0	1	-1	0	0	-1
Deletion	Cahan	129S1/SvImJ	6	33354506	33358539	0	0	-1	1	0	-1
Deletion	Cahan	129S1/SvImJ	6	56638182	56650373	0	0	-1	1	0	-1
Deletion	Cahan	129S1/SvImJ	6	78075158	78077152	0	0	-1	1	0	-1
Deletion	Cahan	129S1/SvImJ	6	129600970	129625315	0	0	-1	1	0	-1
Deletion	Cahan	129S1/SvImJ	6	130383525	130408880	0	0	-1	1	0	-1
Deletion	Cutler	129S1/SvImJ	6	136600047	136672284	0	1	-1	0	0	-1
Deletion	Cahan	129S1/SvImJ	6	146572615	146577804	0	0	-1	1	0	-1
Deletion	Cahan	129S1/SvImJ	7	25001945	25010106	0	0	-1	1	0	-1
Deletion	Cahan	129S1/SvImJ	7	26770013	26983169	0	1	-1	1	0	-1
Deletion	Cutler	129S1/SvImJ	7	26874031	26973242	0	1	-1	1	0	-1
Deletion	Cahan	129S1/SvImJ	7	47002284	47007340	0	0	-1	1	0	-1
Deletion	Cahan	129S1/SvImJ	7	66357107	66365253	0	0	-1	1	0	-1
Deletion	Cahan	129S1/SvImJ	7	70970499	70975477	0	0	-1	1	0	-1
Deletion	Cahan	129S1/SvImJ	7	73459286	73465252	0	0	-1	1	0	-1
Deletion	Cahan	129S1/SvImJ	7	93283976	93287016	0	0	-1	1	0	-1
Deletion	Cahan	129S1/SvImJ	7	100110368	100113411	0	0	-1	1	0	-1
Deletion	Cutler	129S1/SvImJ	7	113277686	113472301	0	1	-1	0	0	-1
Deletion	Cahan	129S1/SvImJ	8	5288354	5290354	0	0	-1	1	0	-1
Deletion	Cahan	129S1/SvImJ	8	15425006	15479959	0	0	-1	1	0	-1
Deletion	Cahan	129S1/SvImJ	8	84109687	84118815	0	0	-1	1	0	-1
Deletion	Cahan	129S1/SvImJ	8	86010465	86035736	0	0	-1	1	0	-1
Deletion	Cahan	129S1/SvImJ	8	92686080	92690158	0	0	-1	1	0	-1
Deletion	Cahan	129S1/SvImJ	8	105184680	105187841	0	0	-1	1	0	-1
Deletion	Cahan	129S1/SvImJ	8	109307726	109312627	0	0	-1	1	0	-1
Deletion	Cahan	129S1/SvImJ	8	125991103	126002433	0	0	-1	1	0	-1
Deletion	Cahan	129S1/SvImJ	8	129056498	129059611	0	0	-1	1	0	-1
Deletion	Cahan	129S1/SvImJ	9	5191849	5200965	0	0	-1	1	0	-1
Deletion	Cahan	129S1/SvImJ	9	32685263	32692313	0	0	-1	1	0	-1
Deletion	Cahan	129S1/SvImJ	9	34876559	34900924	0	0	-1	1	0	-1
Deletion	Cahan	129S1/SvImJ	9	47790615	47792735	0	0	-1	1	0	-1
Deletion	Cahan	129S1/SvImJ	9	52155786	52159756	0	0	-1	1	0	-1
Deletion	Cahan	129S1/SvImJ	9	62393256	62396342	0	0	-1	1	0	-1
Deletion	Cahan	129S1/SvImJ	9	65830070	65833059	0	0	-1	1	0	-1
Deletion	Cahan	129S1/SvImJ	9	103354945	103361113	0	0	-1	1	0	-1
Deletion	Cahan	129S1/SvImJ	9	105965693	105973793	0	0	-1	1	0	-1
Deletion	Cahan	129S1/SvImJ	9	106991901	106996860	0	0	-1	1	0	-1
Deletion	Cahan	129S1/SvImJ	9	112754138	112758198	0	0	-1	1	0	-1
Deletion	Cahan	129S1/SvImJ	9	117897911	117910213	0	0	-1	1	0	-1
Deletion	Cahan	129S1/SvImJ	10	9464131	9468211	0	0	-1	1	0	-1
Deletion	Cutler	129S1/SvImJ	10	81536357	81577354	0	1	-1	0	0	-1
Deletion	Cahan	129S1/SvImJ	11	18080335	18091431	0	0	-1	1	0	-1
Deletion	Cahan	129S1/SvImJ	11	21866320	21872407	0	0	-1	1	0	-1
Deletion	Cahan.complex	129S1/SvImJ	11	70969283	71146838	0	1	-1	0	1	-1
Deletion	Cutler	129S1/SvImJ	11	71014299	71107103	0	1	-1	0	1	-1
Deletion	Cahan	129S1/SvImJ	11	89985451	89989505	0	0	-1	1	0	-1
Deletion	Cahan	129S1/SvImJ	11	116418154	116421225	0	0	-1	1	0	-1
Deletion	Cahan	129S1/SvImJ	12	25584559	25592593	0	0	-1	1	0	-1
Deletion	Cahan	129S1/SvImJ	12	30151898	30156120	0	0	-1	1	0	-1
Deletion	Cutler	129S1/SvImJ	12	56191163	56214305	0	1	-1	0	0	-1
Deletion	Cutler	129S1/SvImJ	12	56218785	56247507	0	1	-1	0	0	-1
Deletion	Cahan	129S1/SvImJ	12	100372138	100377225	0	0	-1	1	0	-1
Deletion	Cahan	129S1/SvImJ	13	12701366	12713566	0	0	-1	1	0	-1
Deletion	Cahan	129S1/SvImJ	13	30942607	30946500	0	0	-1	1	0	-1
Deletion	Cahan.complex	129S1/SvImJ	13	61556135	62107388	1	0	-1	0	1	-1
Deletion	Graubert	129S1/SvImJ	13	62005827	62119284	1	0	-1	0	1	-1
Deletion	Cahan	129S1/SvImJ	13	67536960	67548142	0	0	-1	1	0	-1
Deletion	Cahan	129S1/SvImJ	13	68248142	68310024	0	0	-1	1	0	-1
Deletion	Cahan	129S1/SvImJ	13	96782551	96791721	0	0	-1	1	0	-1
Deletion	Cahan	129S1/SvImJ	13	117555739	117562839	0	0	-1	1	0	-1
Deletion	Cahan	129S1/SvImJ	13	120276304	120283571	0	0	-1	1	0	-1
Deletion	Cahan	129S1/SvImJ	14	9318417	9337769	0	0	-1	1	0	-1
Deletion	Cahan	129S1/SvImJ	14	10902724	10910972	0	0	-1	1	0	-1
Deletion	Cahan	129S1/SvImJ	14	13970575	13982790	0	0	-1	1	0	-1
Deletion	Cahan	129S1/SvImJ	14	14093490	14096500	0	0	-1	1	0	-1
Deletion	Cahan	129S1/SvImJ	14	18272233	18285460	0	0	-1	1	0	-1
Deletion	Cahan	129S1/SvImJ	14	18682271	18685249	0	0	-1	1	0	-1
Deletion	Cahan	129S1/SvImJ	14	19377688	19380830	0	0	-1	1	0	-1
Deletion	Cutler	129S1/SvImJ	14	26701644	27112286	0	1	-1	0	0	-1
Deletion	Cahan	129S1/SvImJ	14	34322099	34326188	0	0	-1	1	0	-1
Deletion	Cahan	129S1/SvImJ	14	37829998	37838021	0	0	-1	1	0	-1
Deletion	Cahan	129S1/SvImJ	14	52495473	52502687	0	0	-1	1	0	-1
Deletion	Cahan	129S1/SvImJ	14	52999934	53002967	0	0	-1	1	0	-1
Deletion	Cahan	129S1/SvImJ	14	69872844	70089940	0	1	-1	1	0	-1
Deletion	Cutler	129S1/SvImJ	14	69877295	69930362	0	1	-1	1	0	-1
Deletion	Cutler	129S1/SvImJ	14	69940426	70082973	0	1	-1	1	0	-1
Deletion	Cahan	129S1/SvImJ	14	72527987	72531099	0	0	-1	1	0	-1
Deletion	Cahan	129S1/SvImJ	14	72930066	72934138	0	0	-1	1	0	-1
Deletion	Cahan	129S1/SvImJ	14	110098244	110105339	0	0	-1	1	0	-1
Deletion	Cahan	129S1/SvImJ	14	111197383	111203416	0	0	-1	1	0	-1
Deletion	Cahan	129S1/SvImJ	15	11632324	11636237	0	0	-1	1	0	-1
Deletion	Cahan	129S1/SvImJ	15	19372615	19388789	0	0	-1	1	0	-1
Deletion	Cahan	129S1/SvImJ	15	20455612	20458622	0	0	-1	1	0	-1
Deletion	Cahan	129S1/SvImJ	15	33878074	33895380	0	0	-1	1	0	-1
Deletion	Cahan	129S1/SvImJ	15	49723433	49734501	0	0	-1	1	0	-1
Deletion	Cahan	129S1/SvImJ	15	60142662	60146771	0	0	-1	1	0	-1
Deletion	Cutler	129S1/SvImJ	15	85578714	85587023	0	1	-1	0	0	-1
Deletion	Cahan	129S1/SvImJ	15	90954916	90966088	0	0	-1	1	0	-1
Deletion	Cahan	129S1/SvImJ	16	36236164	36335697	0	0	-1	1	0	-1
Deletion	Cahan	129S1/SvImJ	16	47127144	47140386	0	0	-1	1	0	-1
Deletion	Cahan	129S1/SvImJ	16	78817759	78821770	0	0	-1	1	0	-1
Deletion	Cahan	129S1/SvImJ	16	79812449	79821625	0	0	-1	1	0	-1
Deletion	Cahan	129S1/SvImJ	16	87976047	87981017	0	0	-1	1	0	-1
Deletion	Cahan	129S1/SvImJ	16	89300615	89307688	0	0	-1	1	0	-1
Deletion	Cahan	129S1/SvImJ	17	31510008	31515046	0	0	-1	1	0	-1
Deletion	Cahan	129S1/SvImJ	17	35870259	35873307	0	0	-1	1	0	-1
Deletion	Cahan	129S1/SvImJ	17	39537522	39569006	0	0	-1	1	0	-1
Deletion	Cahan	129S1/SvImJ	17	44327036	44332155	0	0	-1	1	0	-1
Deletion	Cahan	129S1/SvImJ	17	50034278	50039450	0	0	-1	1	0	-1
Deletion	Cahan	129S1/SvImJ	17	57950969	57952884	0	0	-1	1	0	-1
Deletion	Cahan	129S1/SvImJ	17	58264459	58273720	0	0	-1	1	0	-1
Deletion	Cahan	129S1/SvImJ	17	58863335	58885723	0	0	-1	1	0	-1
Deletion	Cahan	129S1/SvImJ	17	76771586	76774587	0	0	-1	1	0	-1
Deletion	Cahan	129S1/SvImJ	17	81904287	81907279	0	0	-1	1	0	-1
Deletion	Cahan	129S1/SvImJ	17	82037287	82043290	0	0	-1	1	0	-1
Deletion	Cahan	129S1/SvImJ	18	6196669	6199623	0	0	-1	1	0	-1
Deletion	Cahan	129S1/SvImJ	18	12248943	12252849	0	0	-1	1	0	-1
Deletion	Cahan	129S1/SvImJ	18	13369858	13371728	0	0	-1	1	0	-1
Deletion	Cahan	129S1/SvImJ	18	48251983	48257042	0	0	-1	1	0	-1
Deletion	Cahan	129S1/SvImJ	18	60477638	60514080	0	0	-1	1	0	-1
Deletion	Cahan	129S1/SvImJ	18	86718318	86724414	0	0	-1	1	0	-1
Deletion	Cahan	129S1/SvImJ	19	21994477	22012689	0	0	-1	1	0	-1
Deletion	Cahan	129S1/SvImJ	19	39405340	39421619	0	0	-1	1	0	-1
Deletion	Cahan	129S1/SvImJ	19	59511424	59517550	0	0	-1	1	0	-1
Deletion	Henrichsen	129S2	1	7605478	7717397	-1	-1	1	-1	-1	-1
Deletion	Henrichsen	129S2	1	8138892	8254560	-1	-1	1	-1	-1	-1
Deletion	Henrichsen	129S2	1	26260394	26338100	-1	-1	1	-1	-1	-1
Deletion	Henrichsen	129S2	1	66908633	66963945	-1	-1	1	-1	-1	-1
Deletion	Henrichsen	129S2	1	67317023	67371278	-1	-1	1	-1	-1	-1
Deletion	Henrichsen	129S2	1	69295507	69352920	-1	-1	1	-1	-1	-1
Deletion	Henrichsen	129S2	1	90153910	90204553	-1	-1	1	-1	-1	-1
Deletion	Henrichsen	129S2	1	170126408	170170219	-1	-1	1	-1	-1	-1
Deletion	Henrichsen	129S2	1	171252766	171303652	-1	-1	1	-1	-1	-1
Deletion	Henrichsen	129S2	1	171680283	171736137	-1	-1	1	-1	-1	-1
Deletion	Henrichsen	129S2	1	171778307	171829615	-1	-1	1	-1	-1	-1
Deletion	Henrichsen	129S2	1	176114786	176166132	-1	-1	1	-1	-1	-1
Deletion	Henrichsen	129S2	1	176471785	176533891	-1	-1	1	-1	-1	-1
Deletion	Henrichsen	129S2	1	177281113	177338250	-1	-1	1	-1	-1	-1
Deletion	Henrichsen	129S2	2	50748542	50814440	-1	-1	1	-1	-1	-1
Deletion	Henrichsen	129S2	2	51529198	51585939	-1	-1	1	-1	-1	-1
Deletion	Henrichsen	129S2	2	76262676	76322656	-1	-1	1	-1	-1	-1
Deletion	Henrichsen	129S2	2	122888825	122949391	-1	-1	1	-1	-1	-1
Deletion	Henrichsen	129S2	2	123180920	123239711	-1	-1	1	-1	-1	-1
Deletion	Henrichsen	129S2	2	144635018	144704774	-1	-1	1	-1	-1	-1
Deletion	Henrichsen	129S2	2	161931013	161984052	-1	-1	1	-1	-1	-1
Deletion	Henrichsen	129S2	3	38611781	38679033	-1	-1	1	-1	-1	-1
Deletion	Henrichsen	129S2	3	87054998	87164423	-1	-1	1	-1	-1	-1
Deletion	Henrichsen	129S2	3	87240846	87307588	-1	-1	1	-1	-1	-1
Deletion	Henrichsen	129S2	3	126810007	126859990	-1	-1	1	-1	-1	-1
Deletion	Henrichsen	129S2	4	76211412	76262595	-1	-1	1	-1	-1	-1
Deletion	Henrichsen	129S2	4	90842165	90894165	-1	-1	1	-1	-1	-1
Deletion	Henrichsen	129S2	4	111737416	111829550	-1	-1	1	-1	-1	-1
Deletion	Henrichsen	129S2	4	111864895	112118204	-1	-1	1	-1	-1	-1
Deletion	Henrichsen	129S2	4	112143449	112294240	-1	-1	1	-1	-1	-1
Deletion	Henrichsen	129S2	4	112404900	112485258	-1	-1	1	-1	-1	-1
Deletion	Henrichsen	129S2	4	112506770	112727583	-1	-1	1	-1	-1	-1
Deletion	Henrichsen	129S2	4	112761918	112850908	-1	-1	1	-1	-1	-1
Deletion	Henrichsen	129S2	4	112867434	113043726	-1	-1	1	-1	-1	-1
Deletion	Henrichsen	129S2	4	113119760	113334031	-1	-1	1	-1	-1	-1
Deletion	Henrichsen	129S2	4	113410566	113618735	-1	-1	1	-1	-1	-1
Deletion	Henrichsen	129S2	4	113794462	113917739	-1	-1	1	-1	-1	-1
Deletion	Henrichsen	129S2	4	143280494	143341579	-1	-1	1	-1	-1	-1
Deletion	Henrichsen	129S2	5	23035765	23085867	-1	-1	1	-1	-1	-1
Deletion	Henrichsen	129S2	5	50930825	50985337	-1	-1	1	-1	-1	-1
Deletion	Henrichsen	129S2	5	82884262	82948493	-1	-1	1	-1	-1	-1
Deletion	Henrichsen	129S2	5	138888661	138958169	-1	-1	1	-1	-1	-1
Deletion	Henrichsen	129S2	6	106175759	106227824	-1	-1	1	-1	-1	-1
Deletion	Henrichsen	129S2	6	111258951	111305732	-1	-1	1	-1	-1	-1
Deletion	Henrichsen	129S2	6	130044751	130128775	-1	-1	1	-1	-1	-1
Deletion	Henrichsen	129S2	6	130195876	130306076	-1	-1	1	-1	-1	-1
Deletion	Henrichsen	129S2	6	135885987	135930539	-1	-1	1	-1	-1	-1
Deletion	Henrichsen	129S2	6	135967695	136019295	-1	-1	1	-1	-1	-1
Deletion	Henrichsen	129S2	6	136165390	136220169	-1	-1	1	-1	-1	-1
Deletion	Henrichsen	129S2	6	136625715	136676828	-1	-1	1	-1	-1	-1
Deletion	Henrichsen	129S2	6	137406369	137461780	-1	-1	1	-1	-1	-1
Deletion	Henrichsen	129S2	6	137855393	137933153	-1	-1	1	-1	-1	-1
Deletion	Henrichsen	129S2	7	46966469	47013314	-1	-1	1	-1	-1	-1
Deletion	Henrichsen	129S2	7	47340256	47419252	-1	-1	1	-1	-1	-1
Deletion	Henrichsen	129S2	7	67828538	67894223	-1	-1	1	-1	-1	-1
Deletion	Henrichsen	129S2	7	110821993	110890896	-1	-1	1	-1	-1	-1
Deletion	Henrichsen	129S2	7	111018791	111077332	-1	-1	1	-1	-1	-1
Deletion	Henrichsen	129S2	7	111427821	111517937	-1	-1	1	-1	-1	-1
Deletion	Henrichsen	129S2	7	113225695	113429675	-1	-1	1	-1	-1	-1
Deletion	Henrichsen	129S2	7	113551798	113651820	-1	-1	1	-1	-1	-1
Deletion	Henrichsen	129S2	7	114248432	114317850	-1	-1	1	-1	-1	-1
Deletion	Henrichsen	129S2	7	136075375	136135143	-1	-1	1	-1	-1	-1
Deletion	Henrichsen	129S2	8	15220030	15263796	-1	-1	1	-1	-1	-1
Deletion	Henrichsen	129S2	8	15423072	15476546	-1	-1	1	-1	-1	-1
Deletion	Henrichsen	129S2	8	19350398	19416411	-1	-1	1	-1	-1	-1
Deletion	Henrichsen	129S2	8	22161192	22228225	-1	-1	1	-1	-1	-1
Deletion	Henrichsen	129S2	8	22602503	22730199	-1	-1	1	-1	-1	-1
Deletion	Henrichsen	129S2	8	30803314	30859898	-1	-1	1	-1	-1	-1
Deletion	Henrichsen	129S2	8	30898507	30967577	-1	-1	1	-1	-1	-1
Deletion	Henrichsen	129S2	8	31551564	31604346	-1	-1	1	-1	-1	-1
Deletion	Henrichsen	129S2	8	31926549	32010520	-1	-1	1	-1	-1	-1
Deletion	Henrichsen	129S2	8	32781051	32833465	-1	-1	1	-1	-1	-1
Deletion	Henrichsen	129S2	8	36700861	36779779	-1	-1	1	-1	-1	-1
Deletion	Henrichsen	129S2	8	37525353	37581020	-1	-1	1	-1	-1	-1
Deletion	Henrichsen	129S2	8	38884308	39006415	-1	-1	1	-1	-1	-1
Deletion	Henrichsen	129S2	8	40472950	40538822	-1	-1	1	-1	-1	-1
Deletion	Henrichsen	129S2	8	44275670	44374496	-1	-1	1	-1	-1	-1
Deletion	Henrichsen	129S2	8	83429750	83490402	-1	-1	1	-1	-1	-1
Deletion	Henrichsen	129S2	8	83893981	83966746	-1	-1	1	-1	-1	-1
Deletion	Henrichsen	129S2	8	84820599	84877336	-1	-1	1	-1	-1	-1
Deletion	Henrichsen	129S2	8	85977627	86065159	-1	-1	1	-1	-1	-1
Deletion	Henrichsen	129S2	8	91988117	92050704	-1	-1	1	-1	-1	-1
Deletion	Henrichsen	129S2	8	95264208	95310790	-1	-1	1	-1	-1	-1
Deletion	Henrichsen	129S2	8	95360143	95415002	-1	-1	1	-1	-1	-1
Deletion	Henrichsen	129S2	9	40834338	40876560	-1	-1	1	-1	-1	-1
Deletion	Henrichsen	129S2	9	41072703	41125529	-1	-1	1	-1	-1	-1
Deletion	Henrichsen	129S2	9	41302890	41349227	-1	-1	1	-1	-1	-1
Deletion	Henrichsen	129S2	9	41781842	41840760	-1	-1	1	-1	-1	-1
Deletion	Henrichsen	129S2	9	104589430	104662517	-1	-1	1	-1	-1	-1
Deletion	Henrichsen	129S2	9	105209854	105274425	-1	-1	1	-1	-1	-1
Deletion	Henrichsen	129S2	9	105404642	105459918	-1	-1	1	-1	-1	-1
Deletion	Henrichsen	129S2	9	105715251	105781408	-1	-1	1	-1	-1	-1
Deletion	Henrichsen	129S2	9	105807244	105855709	-1	-1	1	-1	-1	-1
Deletion	Henrichsen	129S2	10	21750365	21853923	-1	-1	1	-1	-1	-1
Deletion	Henrichsen	129S2	10	92005019	92054474	-1	-1	1	-1	-1	-1
Deletion	Henrichsen	129S2	10	93122091	93170961	-1	-1	1	-1	-1	-1
Deletion	Henrichsen	129S2	10	93361357	93419308	-1	-1	1	-1	-1	-1
Deletion	Henrichsen	129S2	11	17721467	17782578	-1	-1	1	-1	-1	-1
Deletion	Henrichsen	129S2	11	18522160	18581841	-1	-1	1	-1	-1	-1
Deletion	Henrichsen	129S2	11	58908078	58952450	-1	-1	1	-1	-1	-1
Deletion	Henrichsen	129S2	11	70979768	71102402	-1	-1	1	-1	-1	-1
Deletion	Henrichsen	129S2	11	82770740	82834198	-1	-1	1	-1	-1	-1
Deletion	Henrichsen	129S2	11	89046948	89099138	-1	-1	1	-1	-1	-1
Deletion	Henrichsen	129S2	11	89167258	89271723	-1	-1	1	-1	-1	-1
Deletion	Henrichsen	129S2	11	89377043	89432729	-1	-1	1	-1	-1	-1
Deletion	Henrichsen	129S2	11	89503180	89550419	-1	-1	1	-1	-1	-1
Deletion	Henrichsen	129S2	11	93212371	93258550	-1	-1	1	-1	-1	-1
Deletion	Henrichsen	129S2	12	27307625	27403816	-1	-1	1	-1	-1	-1
Deletion	Henrichsen	129S2	12	27460077	27530333	-1	-1	1	-1	-1	-1
Deletion	Henrichsen	129S2	12	28999881	29065746	-1	-1	1	-1	-1	-1
Deletion	Henrichsen	129S2	12	29593649	29639617	-1	-1	1	-1	-1	-1
Deletion	Henrichsen	129S2	12	30091586	30140818	-1	-1	1	-1	-1	-1
Deletion	Henrichsen	129S2	12	31027578	31086691	-1	-1	1	-1	-1	-1
Deletion	Henrichsen	129S2	12	35668328	35715330	-1	-1	1	-1	-1	-1
Deletion	Henrichsen	129S2	12	114966849	115031263	-1	-1	1	-1	-1	-1
Deletion	Henrichsen	129S2	12	115073637	115155055	-1	-1	1	-1	-1	-1
Deletion	Henrichsen	129S2	12	115946755	116054672	-1	-1	1	-1	-1	-1
Deletion	Henrichsen	129S2	12	116190309	116352298	-1	-1	1	-1	-1	-1
Deletion	Henrichsen	129S2	13	30519776	30575562	-1	-1	1	-1	-1	-1
Deletion	Henrichsen	129S2	13	40297629	40350396	-1	-1	1	-1	-1	-1
Deletion	Henrichsen	129S2	13	47726028	47772328	-1	-1	1	-1	-1	-1
Deletion	Henrichsen	129S2	13	62005827	62079224	-1	-1	1	-1	-1	-1
Deletion	Henrichsen	129S2	13	64052230	64100972	-1	-1	1	-1	-1	-1
Deletion	Henrichsen	129S2	13	67465368	67542344	-1	-1	1	-1	-1	-1
Deletion	Henrichsen	129S2	13	70064354	70130117	-1	-1	1	-1	-1	-1
Deletion	Henrichsen	129S2	13	76441821	76504857	-1	-1	1	-1	-1	-1
Deletion	Henrichsen	129S2	13	76528254	76593754	-1	-1	1	-1	-1	-1
Deletion	Henrichsen	129S2	14	26696175	27105130	-1	-1	1	-1	-1	-1
Deletion	Henrichsen	129S2	14	52463926	52511066	-1	-1	1	-1	-1	-1
Deletion	Henrichsen	129S2	14	53998743	54109721	-1	-1	1	-1	-1	-1
Deletion	Henrichsen	129S2	14	69907517	69998273	-1	-1	1	-1	-1	-1
Deletion	Henrichsen	129S2	14	70018653	70085698	-1	-1	1	-1	-1	-1
Deletion	Henrichsen	129S2	15	16260344	16337870	-1	-1	1	-1	-1	-1
Deletion	Henrichsen	129S2	15	30119973	30168596	-1	-1	1	-1	-1	-1
Deletion	Henrichsen	129S2	15	30786577	30855877	-1	-1	1	-1	-1	-1
Deletion	Henrichsen	129S2	15	41675509	41741593	-1	-1	1	-1	-1	-1
Deletion	Henrichsen	129S2	16	5671871	5759421	-1	-1	1	-1	-1	-1
Deletion	Henrichsen	129S2	16	5863109	5920633	-1	-1	1	-1	-1	-1
Deletion	Henrichsen	129S2	16	6641211	6699596	-1	-1	1	-1	-1	-1
Deletion	Henrichsen	129S2	16	7205314	7249358	-1	-1	1	-1	-1	-1
Deletion	Henrichsen	129S2	16	45335679	45380479	-1	-1	1	-1	-1	-1
Deletion	Henrichsen	129S2	16	45477566	45552946	-1	-1	1	-1	-1	-1
Deletion	Henrichsen	129S2	17	79392672	79461562	-1	-1	1	-1	-1	-1
Deletion	Henrichsen	129S2	18	41784410	41833315	-1	-1	1	-1	-1	-1
Deletion	Henrichsen	129S2	19	38083337	38130498	-1	-1	1	-1	-1	-1
Deletion	Henrichsen	129S2	19	39345956	39464075	-1	-1	1	-1	-1	-1
Deletion	Henrichsen	129S2	19	60029085	60080124	-1	-1	1	-1	-1	-1
Deletion	Henrichsen	129S2	19	60122100	60178934	-1	-1	1	-1	-1	-1
Deletion	Cutler	129X1/SvJ	1	3002738	3119410	0	1	-1	0	0	-1
Deletion	Cahan	129X1/SvJ	1	26108592	26111620	0	0	-1	1	0	-1
Deletion	Cahan	129X1/SvJ	1	29192208	29199191	0	0	-1	1	0	-1
Deletion	Cahan	129X1/SvJ	1	45577330	45581340	0	0	-1	1	0	-1
Deletion	Cahan	129X1/SvJ	1	81712443	81719496	0	0	-1	1	0	-1
Deletion	Cahan.complex	129X1/SvJ	1	90106066	90213670	0	1	-1	0	1	-1
Deletion	Cutler	129X1/SvJ	1	90109846	90198554	0	1	-1	0	1	-1
Deletion	Cahan	129X1/SvJ	1	162966546	162969551	0	0	-1	1	0	-1
Deletion	Cahan	129X1/SvJ	1	171150537	171153464	0	0	-1	1	0	-1
Deletion	Cahan	129X1/SvJ	1	190290587	190294586	0	0	-1	1	0	-1
Deletion	Cahan	129X1/SvJ	2	50830320	50845591	0	0	-1	1	0	-1
Deletion	Cahan	129X1/SvJ	2	58017010	58021052	0	0	-1	1	0	-1
Deletion	Cahan	129X1/SvJ	2	129669674	129671767	0	0	-1	1	0	-1
Deletion	Cahan	129X1/SvJ	2	134457378	134461477	0	0	-1	1	0	-1
Deletion	Cahan	129X1/SvJ	2	155884188	155890110	0	0	-1	1	0	-1
Deletion	Cahan	129X1/SvJ	2	156742788	156748835	0	0	-1	1	0	-1
Deletion	Cahan	129X1/SvJ	2	169441543	169447635	0	0	-1	1	0	-1
Deletion	Cahan	129X1/SvJ	3	16918255	16936622	0	0	-1	1	0	-1
Deletion	Cutler	129X1/SvJ	3	38590658	38635802	0	1	-1	0	0	-1
Deletion	Cahan	129X1/SvJ	3	75132502	75135624	0	0	-1	1	0	-1
Deletion	Cahan	129X1/SvJ	3	140731452	140747705	0	0	-1	1	0	-1
Deletion	Cahan	129X1/SvJ	4	24606698	24610741	0	0	-1	1	0	-1
Deletion	Cahan	129X1/SvJ	4	25214679	25227823	0	0	-1	1	0	-1
Deletion	Cahan	129X1/SvJ	4	26372768	26384884	0	0	-1	1	0	-1
Deletion	Cahan	129X1/SvJ	4	30277485	30306820	0	0	-1	1	0	-1
Deletion	Cahan	129X1/SvJ	4	65712367	65738611	0	0	-1	1	0	-1
Deletion	Cahan	129X1/SvJ	4	70651223	70671536	0	0	-1	1	0	-1
Deletion	Cahan	129X1/SvJ	4	72611335	72626439	0	0	-1	1	0	-1
Deletion	Cahan	129X1/SvJ	4	77387898	77402115	0	0	-1	1	0	-1
Deletion	Cahan	129X1/SvJ	4	91704454	91710470	0	0	-1	1	0	-1
Deletion	Cahan	129X1/SvJ	4	111692871	112342494	0	1	-1	1	0	-1
Deletion	Cutler	129X1/SvJ	4	111759671	112278910	0	1	-1	1	0	-1
Deletion	Cahan.complex	129X1/SvJ	4	112452049	113971401	0	1	-1	0	1	-1
Deletion	Cutler	129X1/SvJ	4	112479253	112653229	0	1	-1	0	1	-1
Deletion	Cutler	129X1/SvJ	4	112785621	113309541	0	1	-1	0	1	-1
Deletion	Cutler	129X1/SvJ	4	121648456	121821579	0	1	-1	0	0	-1
Deletion	Cahan	129X1/SvJ	4	135613960	135615895	0	0	-1	1	0	-1
Deletion	Cahan	129X1/SvJ	4	144328410	144332596	0	0	-1	1	0	-1
Deletion	Cahan	129X1/SvJ	5	5964311	6112505	0	0	-1	1	0	-1
Deletion	Cahan	129X1/SvJ	5	14438578	14442666	0	0	-1	1	0	-1
Deletion	Cahan	129X1/SvJ	5	27468771	27472834	0	0	-1	1	0	-1
Deletion	Cahan	129X1/SvJ	5	50967711	50974846	0	0	-1	1	0	-1
Deletion	Cahan	129X1/SvJ	5	82915415	82925651	0	0	-1	1	0	-1
Deletion	Cahan	129X1/SvJ	5	86719652	86725833	0	0	-1	1	0	-1
Deletion	Cahan	129X1/SvJ	5	88646086	88667363	0	0	-1	1	0	-1
Deletion	Cahan	129X1/SvJ	5	128309563	128318681	0	0	-1	1	0	-1
Deletion	Cahan	129X1/SvJ	6	33354506	33358539	0	0	-1	1	0	-1
Deletion	Cahan	129X1/SvJ	6	56638182	56650373	0	0	-1	1	0	-1
Deletion	Cahan	129X1/SvJ	6	75438204	75442127	0	0	-1	1	0	-1
Deletion	Cahan	129X1/SvJ	6	78075158	78077152	0	0	-1	1	0	-1
Deletion	Cahan	129X1/SvJ	6	129600970	129625315	0	0	-1	1	0	-1
Deletion	Cahan	129X1/SvJ	6	130383525	130408880	0	0	-1	1	0	-1
Deletion	Cahan	129X1/SvJ	6	146572615	146577804	0	0	-1	1	0	-1
Deletion	Cahan	129X1/SvJ	7	25001945	25010106	0	0	-1	1	0	-1
Deletion	Cahan	129X1/SvJ	7	26770013	26983169	0	1	-1	1	0	-1
Deletion	Cutler	129X1/SvJ	7	26880533	26973242	0	1	-1	1	0	-1
Deletion	Cahan.complex	129X1/SvJ	7	54753491	54993027	0	1	-1	0	1	-1
Deletion	Cutler	129X1/SvJ	7	54753531	54920139	0	1	-1	0	1	-1
Deletion	Cahan	129X1/SvJ	7	58150571	58153734	0	0	-1	1	0	-1
Deletion	Cahan	129X1/SvJ	7	58431870	58441867	0	0	-1	1	0	-1
Deletion	Cahan	129X1/SvJ	7	59231627	59235681	0	0	-1	1	0	-1
Deletion	Cahan	129X1/SvJ	7	59524016	59531043	0	0	-1	1	0	-1
Deletion	Cahan	129X1/SvJ	7	60716565	60719650	0	0	-1	1	0	-1
Deletion	Cahan	129X1/SvJ	7	60728799	60737892	0	0	-1	1	0	-1
Deletion	Cahan	129X1/SvJ	7	61430033	61437188	0	0	-1	1	0	-1
Deletion	Cahan	129X1/SvJ	7	61765985	61772162	0	0	-1	1	0	-1
Deletion	Cahan	129X1/SvJ	7	64383794	64386786	0	0	-1	1	0	-1
Deletion	Cahan	129X1/SvJ	7	66207919	66237203	0	0	-1	1	0	-1
Deletion	Cahan	129X1/SvJ	7	67336849	67483981	0	1	-1	1	0	-1
Deletion	Cutler	129X1/SvJ	7	67342615	67464660	0	1	-1	1	0	-1
Deletion	Cahan	129X1/SvJ	7	70970499	70975477	0	0	-1	1	0	-1
Deletion	Cahan	129X1/SvJ	7	71545973	71549084	0	0	-1	1	0	-1
Deletion	Cahan	129X1/SvJ	7	72932400	72937452	0	0	-1	1	0	-1
Deletion	Cahan	129X1/SvJ	7	73573010	73576903	0	0	-1	1	0	-1
Deletion	Cahan	129X1/SvJ	7	74683732	74690892	0	0	-1	1	0	-1
Deletion	Cahan	129X1/SvJ	7	84113991	84130275	0	0	-1	1	0	-1
Deletion	Cahan	129X1/SvJ	7	100110368	100113411	0	0	-1	1	0	-1
Deletion	Cahan.complex	129X1/SvJ	7	111388447	111510199	0	1	-1	0	1	-1
Deletion	Cutler	129X1/SvJ	7	111427499	111455407	0	1	-1	0	1	-1
Deletion	Cutler	129X1/SvJ	7	113277686	113472301	0	1	-1	0	0	-1
Deletion	Cahan	129X1/SvJ	8	5288354	5290354	0	0	-1	1	0	-1
Deletion	Cahan	129X1/SvJ	8	15425006	15479959	0	0	-1	1	0	-1
Deletion	Cahan	129X1/SvJ	8	84109687	84118815	0	0	-1	1	0	-1
Deletion	Cahan	129X1/SvJ	8	86010465	86035736	0	0	-1	1	0	-1
Deletion	Cahan	129X1/SvJ	8	92686080	92690158	0	0	-1	1	0	-1
Deletion	Cahan	129X1/SvJ	8	105184680	105187841	0	0	-1	1	0	-1
Deletion	Cahan	129X1/SvJ	8	109307726	109312627	0	0	-1	1	0	-1
Deletion	Cahan	129X1/SvJ	8	114138379	114141452	0	0	-1	1	0	-1
Deletion	Cahan	129X1/SvJ	8	116113402	116115289	0	0	-1	1	0	-1
Deletion	Cahan	129X1/SvJ	8	129056498	129059611	0	0	-1	1	0	-1
Deletion	Cahan	129X1/SvJ	9	5191849	5200965	0	0	-1	1	0	-1
Deletion	Cahan	129X1/SvJ	9	32685263	32692313	0	0	-1	1	0	-1
Deletion	Cahan	129X1/SvJ	9	34876559	34900924	0	0	-1	1	0	-1
Deletion	Cahan	129X1/SvJ	9	47790615	47792735	0	0	-1	1	0	-1
Deletion	Cahan	129X1/SvJ	9	52155786	52159756	0	0	-1	1	0	-1
Deletion	Cahan	129X1/SvJ	9	62393256	62396342	0	0	-1	1	0	-1
Deletion	Cahan	129X1/SvJ	9	65830070	65833059	0	0	-1	1	0	-1
Deletion	Cahan	129X1/SvJ	9	103354945	103361113	0	0	-1	1	0	-1
Deletion	Cahan	129X1/SvJ	9	105965693	105973793	0	0	-1	1	0	-1
Deletion	Cahan	129X1/SvJ	9	106991901	106996860	0	0	-1	1	0	-1
Deletion	Cahan	129X1/SvJ	9	112754138	112758198	0	0	-1	1	0	-1
Deletion	Cahan	129X1/SvJ	9	117897911	117910213	0	0	-1	1	0	-1
Deletion	Cahan	129X1/SvJ	10	88930852	88934911	0	0	-1	1	0	-1
Deletion	Cahan	129X1/SvJ	11	18080335	18091431	0	0	-1	1	0	-1
Deletion	Cahan	129X1/SvJ	11	21866320	21872407	0	0	-1	1	0	-1
Deletion	Cutler	129X1/SvJ	11	41811439	41920458	0	1	-1	0	0	-1
Deletion	Cahan.complex	129X1/SvJ	11	70969283	71146838	0	1	-1	0	1	-1
Deletion	Cutler	129X1/SvJ	11	71001060	71107103	0	1	-1	0	1	-1
Deletion	Cutler	129X1/SvJ	11	88954134	89154548	0	1	-1	0	0	-1
Deletion	Cahan	129X1/SvJ	11	89985451	89989505	0	0	-1	1	0	-1
Deletion	Cahan	129X1/SvJ	11	116418154	116421225	0	0	-1	1	0	-1
Deletion	Cahan	129X1/SvJ	12	25584559	25592593	0	0	-1	1	0	-1
Deletion	Cahan	129X1/SvJ	12	30151898	30156120	0	0	-1	1	0	-1
Deletion	Cutler	129X1/SvJ	12	56197424	56256286	0	1	-1	0	0	-1
Deletion	Cahan	129X1/SvJ	12	100372138	100377225	0	0	-1	1	0	-1
Deletion	Cahan.complex	129X1/SvJ	12	116194008	116301621	0	1	-1	0	1	-1
Deletion	Cutler	129X1/SvJ	12	116277668	116336067	0	1	-1	0	1	-1
Deletion	Cahan.complex	129X1/SvJ	12	116302552	117259663	0	1	-1	0	1	-1
Deletion	Cahan	129X1/SvJ	13	12701366	12713566	0	0	-1	1	0	-1
Deletion	Cahan	129X1/SvJ	13	30942607	30946500	0	0	-1	1	0	-1
Deletion	Cahan	129X1/SvJ	13	67536960	67548142	0	0	-1	1	0	-1
Deletion	Cahan	129X1/SvJ	13	68248142	68310024	0	0	-1	1	0	-1
Deletion	Cutler	129X1/SvJ	13	68730918	68740468	0	1	-1	0	0	-1
Deletion	Cahan	129X1/SvJ	13	96782551	96791721	0	0	-1	1	0	-1
Deletion	Cahan	129X1/SvJ	13	117555739	117562839	0	0	-1	1	0	-1
Deletion	Cahan	129X1/SvJ	13	120276304	120283571	0	0	-1	1	0	-1
Deletion	Cahan	129X1/SvJ	14	13970575	13982790	0	0	-1	1	0	-1
Deletion	Cahan	129X1/SvJ	14	14093490	14096500	0	0	-1	1	0	-1
Deletion	Cahan	129X1/SvJ	14	18272233	18285460	0	0	-1	1	0	-1
Deletion	Cahan	129X1/SvJ	14	18682271	18685249	0	0	-1	1	0	-1
Deletion	Cahan	129X1/SvJ	14	19377688	19380830	0	0	-1	1	0	-1
Deletion	Cutler	129X1/SvJ	14	26701644	27112286	0	1	-1	0	0	-1
Deletion	Cahan	129X1/SvJ	14	34322099	34326188	0	0	-1	1	0	-1
Deletion	Cahan	129X1/SvJ	14	37829998	37838021	0	0	-1	1	0	-1
Deletion	Cahan	129X1/SvJ	14	52495473	52502687	0	0	-1	1	0	-1
Deletion	Cahan	129X1/SvJ	14	52999934	53002967	0	0	-1	1	0	-1
Deletion	Cahan	129X1/SvJ	14	69872844	70089940	0	1	-1	1	0	-1
Deletion	Cutler	129X1/SvJ	14	69883860	70075053	0	1	-1	1	0	-1
Deletion	Cahan	129X1/SvJ	14	72527987	72531099	0	0	-1	1	0	-1
Deletion	Cahan	129X1/SvJ	14	72930066	72934138	0	0	-1	1	0	-1
Deletion	Cahan	129X1/SvJ	14	110098244	110105339	0	0	-1	1	0	-1
Deletion	Cahan	129X1/SvJ	14	111197383	111203416	0	0	-1	1	0	-1
Deletion	Cahan	129X1/SvJ	15	11632324	11636237	0	0	-1	1	0	-1
Deletion	Cahan	129X1/SvJ	15	19372615	19388789	0	0	-1	1	0	-1
Deletion	Cahan	129X1/SvJ	15	20455612	20458622	0	0	-1	1	0	-1
Deletion	Cahan	129X1/SvJ	15	33878074	33895380	0	0	-1	1	0	-1
Deletion	Cahan	129X1/SvJ	15	49723433	49734501	0	0	-1	1	0	-1
Deletion	Cahan	129X1/SvJ	15	60142662	60146771	0	0	-1	1	0	-1
Deletion	Cahan	129X1/SvJ	16	31736283	31740375	0	0	-1	1	0	-1
Deletion	Cahan	129X1/SvJ	16	36236164	36335697	0	1	-1	1	0	-1
Deletion	Cutler	129X1/SvJ	16	36289516	36315281	0	1	-1	1	0	-1
Deletion	Cahan	129X1/SvJ	16	47127144	47140386	0	0	-1	1	0	-1
Deletion	Cahan	129X1/SvJ	16	78817759	78821770	0	0	-1	1	0	-1
Deletion	Cahan	129X1/SvJ	16	79812449	79821625	0	0	-1	1	0	-1
Deletion	Cahan	129X1/SvJ	16	87976047	87981017	0	0	-1	1	0	-1
Deletion	Cahan	129X1/SvJ	16	89300615	89307688	0	0	-1	1	0	-1
Deletion	Cahan	129X1/SvJ	17	31510008	31515046	0	0	-1	1	0	-1
Deletion	Cahan	129X1/SvJ	17	35870259	35873307	0	0	-1	1	0	-1
Deletion	Cahan	129X1/SvJ	17	39537522	39569006	0	0	-1	1	0	-1
Deletion	Cahan	129X1/SvJ	17	44327036	44332155	0	0	-1	1	0	-1
Deletion	Cahan	129X1/SvJ	17	50034278	50039450	0	0	-1	1	0	-1
Deletion	Cahan	129X1/SvJ	17	57950969	57952884	0	0	-1	1	0	-1
Deletion	Cahan	129X1/SvJ	17	58264459	58273720	0	0	-1	1	0	-1
Deletion	Cahan	129X1/SvJ	17	58863335	58885723	0	0	-1	1	0	-1
Deletion	Cahan	129X1/SvJ	17	75124237	75127237	0	0	-1	1	0	-1
Deletion	Cahan	129X1/SvJ	18	60477638	60514080	0	0	-1	1	0	-1
Deletion	Cahan	129X1/SvJ	18	86718318	86724414	0	0	-1	1	0	-1
Deletion	Cahan	129X1/SvJ	19	21994477	22012689	0	0	-1	1	0	-1
Deletion	Cutler	129X1/SvJ	19	36992584	37032083	0	1	-1	0	0	-1
Deletion	Cutler	129X1/SvJ	19	37313577	37445522	0	1	-1	0	0	-1
Deletion	Cahan	129X1/SvJ	19	59511424	59517550	0	0	-1	1	0	-1
Deletion	Agam	A/J	1	5100108	5104593	0	0	0	0	0	1
Deletion	Agam	A/J	1	7889967	7928961	0	0	0	0	0	1
Deletion	Cahan.complex	A/J	1	8102006	8247094	0	0	1	0	1	0
Deletion	Henrichsen	A/J	1	8138892	8254560	0	0	1	0	1	0
Deletion	Cahan	A/J	1	11904875	11922052	0	0	0	1	0	0
Deletion	Cahan	A/J	1	29192208	29199191	0	0	0	1	0	0
Deletion	Cahan	A/J	1	45577330	45581340	0	0	0	1	0	0
Deletion	Henrichsen	A/J	1	66898611	66948186	0	0	1	0	0	0
Deletion	Henrichsen	A/J	1	67317023	67371278	0	0	1	0	0	0
Deletion	Agam	A/J	1	68099192	68116165	0	0	0	0	0	1
Deletion	Henrichsen	A/J	1	69295507	69352920	0	0	1	0	0	0
Deletion	Cahan	A/J	1	81712443	81719496	0	0	0	1	0	0
Deletion	Agam	A/J	1	92860451	92863838	0	0	0	0	1	1
Deletion	Cahan.complex	A/J	1	92860541	92866753	0	0	0	0	1	1
Deletion	Cahan.complex	A/J	1	111634847	111701778	0	0	0	0	1	1
Deletion	Agam	A/J	1	111637525	111701053	0	0	0	0	1	1
Deletion	Agam	A/J	1	124617582	124641398	0	0	0	1	0	1
Deletion	Cahan	A/J	1	124617669	124640078	0	0	0	1	0	1
Deletion	Cahan	A/J	1	127154210	127156265	0	0	0	1	0	0
Deletion	Agam	A/J	1	129286244	129293050	0	0	0	0	0	1
Deletion	Cahan.complex	A/J	1	153394605	153405911	0	0	0	0	1	1
Deletion	Agam	A/J	1	153396026	153399503	0	0	0	0	1	1
Deletion	Cahan	A/J	1	162966546	162969551	0	0	0	1	0	0
Deletion	Cahan	A/J	1	171150537	171153464	0	0	0	1	0	0
Deletion	Cahan	A/J	1	171997073	171999998	0	0	0	1	0	0
Deletion	Agam	A/J	1	172993120	173047825	0	0	0	0	0	1
Deletion	Henrichsen	A/J	1	175388376	175449945	0	0	1	0	0	0
Deletion	Henrichsen	A/J	1	175570453	175626421	0	0	1	0	0	1
Deletion	Agam	A/J	1	175611972	176352493	0	0	1	0	1	1
Deletion	Henrichsen	A/J	1	176044174	176093666	0	0	1	0	0	1
Deletion	Cahan.complex	A/J	1	176235609	176276228	0	0	0	0	1	1
Deletion	Henrichsen	A/J	1	176321297	176400226	0	0	1	0	0	1
Deletion	Henrichsen	A/J	1	177281113	177338250	0	0	1	0	0	0
Deletion	Agam	A/J	1	188549262	188559241	0	0	0	1	0	1
Deletion	Cahan	A/J	1	188549722	188557946	0	0	0	1	0	1
Deletion	Agam	A/J	2	46536849	46570518	0	0	0	0	0	1
Deletion	Agam	A/J	2	50617375	50637454	0	0	0	0	0	1
Deletion	Cahan	A/J	2	50830320	50845591	0	0	0	1	0	0
Deletion	Henrichsen	A/J	2	51529198	51585939	0	0	1	0	0	0
Deletion	Cahan	A/J	2	58017010	58021052	0	0	0	1	0	0
Deletion	Henrichsen	A/J	2	76262676	76322656	0	0	1	0	0	0
Deletion	Cahan	A/J	2	80294490	80297563	0	0	0	1	0	0
Deletion	Agam	A/J	2	83664957	83834062	0	0	0	0	0	1
Deletion	Cahan	A/J	2	83949378	83958542	0	0	0	1	0	0
Deletion	Cahan	A/J	2	85969355	85987547	0	0	0	1	0	1
Deletion	Agam	A/J	2	85969355	85986642	0	0	0	1	0	1
Deletion	Agam	A/J	2	88433466	88486701	0	0	0	0	0	1
Deletion	Agam	A/J	2	89048912	89085489	0	0	0	0	0	1
Deletion	Agam	A/J	2	100287387	100621811	0	0	0	0	0	1
Deletion	Agam	A/J	2	100651510	100665992	0	0	0	0	0	1
Deletion	Agam	A/J	2	101104129	101130645	0	0	0	0	0	1
Deletion	Agam	A/J	2	101699462	101761732	0	0	0	0	0	1
Deletion	Agam	A/J	2	101986012	102016500	0	0	0	0	0	1
Deletion	Henrichsen	A/J	2	118803603	118862711	0	0	1	0	0	0
Deletion	Agam	A/J	2	122878669	122894645	0	0	0	0	0	1
Deletion	Henrichsen	A/J	2	147237392	147283404	0	0	1	0	0	0
Deletion	Henrichsen	A/J	2	147332441	147390934	0	0	1	0	0	0
Deletion	Agam	A/J	2	152918330	152945492	0	0	0	0	0	1
Deletion	Agam	A/J	2	153769357	153899285	0	0	1	0	1	1
Deletion	Henrichsen	A/J	2	153782737	153827196	0	0	1	0	0	1
Deletion	Cahan.complex	A/J	2	153847967	153907836	0	0	1	0	1	1
Deletion	Henrichsen	A/J	2	153851391	153904799	0	0	1	0	1	1
Deletion	Henrichsen	A/J	2	161931013	161984052	0	0	1	0	0	0
Deletion	Cahan	A/J	2	169441543	169447635	0	0	0	1	0	0
Deletion	Agam	A/J	3	15331522	15815276	0	0	1	0	1	1
Deletion	Henrichsen	A/J	3	15680260	15868481	0	0	1	0	1	1
Deletion	Cahan.complex	A/J	3	15789679	15797672	0	0	1	0	1	1
Deletion	Cahan	A/J	3	27370680	27374856	0	0	0	1	0	0
Deletion	Cahan	A/J	3	32269736	32276740	0	0	0	1	0	0
Deletion	Cahan	A/J	3	34179961	34184024	0	0	0	1	0	0
Deletion	Agam	A/J	3	37457128	37518416	0	0	0	1	0	1
Deletion	Cahan	A/J	3	37460470	37466538	0	0	0	1	0	1
Deletion	Cutler	A/J	3	38590658	38655425	0	1	0	0	0	0
Deletion	Cahan	A/J	3	39568534	39571513	0	0	0	1	0	0
Deletion	Cahan	A/J	3	43741199	43749249	0	0	0	1	0	0
Deletion	Cahan	A/J	3	44743111	44745132	0	0	0	1	0	0
Deletion	Henrichsen	A/J	3	50147279	50202717	0	0	1	0	0	0
Deletion	Henrichsen	A/J	3	50618648	50678163	0	0	1	0	0	0
Deletion	Cahan	A/J	3	62906855	62911067	0	0	0	1	0	0
Deletion	Cahan	A/J	3	74273897	74291084	0	0	0	1	0	1
Deletion	Agam	A/J	3	74281226	74291394	0	0	0	1	0	1
Deletion	Henrichsen	A/J	3	87054998	87164423	0	0	1	0	0	1
Deletion	Agam	A/J	3	87102878	87264542	0	0	1	0	0	1
Deletion	Cutler	A/J	3	98409722	98466410	0	1	0	0	0	0
Deletion	Cahan.complex	A/J	3	105924146	106188095	0	1	1	0	1	0
Deletion	Cutler	A/J	3	105933492	106064780	0	1	1	0	1	0
Deletion	Henrichsen	A/J	3	105935406	106108494	0	1	1	0	1	0
Deletion	Agam	A/J	3	111543463	111572075	0	0	0	1	0	1
Deletion	Cahan	A/J	3	111544134	111574677	0	0	0	1	0	1
Deletion	Henrichsen	A/J	3	114465340	114537781	0	0	1	0	0	0
Deletion	Agam	A/J	3	123202863	123218704	0	0	0	0	0	1
Deletion	Cahan	A/J	3	124161160	124166304	0	0	0	1	0	0
Deletion	Cahan	A/J	3	124674697	124676767	0	0	0	1	0	0
Deletion	Agam	A/J	3	125567605	125599898	0	0	0	0	0	1
Deletion	Agam	A/J	3	125788134	125794979	0	0	0	0	0	1
Deletion	Agam	A/J	3	126657105	126753661	0	0	0	0	0	1
Deletion	Henrichsen	A/J	3	126810007	126859990	0	0	1	0	0	1
Deletion	Agam	A/J	3	126843654	127129102	0	0	1	0	0	1
Deletion	Henrichsen	A/J	3	127585164	127650092	0	0	1	0	0	0
Deletion	Agam	A/J	3	140353130	140376812	0	0	0	0	0	1
Deletion	Cahan	A/J	4	24606698	24610741	0	0	0	1	0	0
Deletion	Agam	A/J	4	25214339	25226770	0	0	0	1	0	1
Deletion	Cahan	A/J	4	25214679	25227823	0	0	0	1	0	1
Deletion	Cahan	A/J	4	26372768	26384884	0	0	0	1	0	0
Deletion	Cahan	A/J	4	30277485	30306820	0	0	0	1	0	1
Deletion	Agam	A/J	4	30295415	30302138	0	0	0	1	0	1
Deletion	Cahan	A/J	4	34703894	34707917	0	0	0	1	0	0
Deletion	Agam	A/J	4	41737984	42664522	0	0	0	0	0	1
Deletion	Henrichsen	A/J	4	54414778	54478481	0	0	1	0	0	0
Deletion	Henrichsen	A/J	4	54736192	54784387	0	0	1	0	0	0
Deletion	Cahan	A/J	4	58766498	58777826	0	0	0	1	0	0
Deletion	Agam	A/J	4	60081557	61525218	0	1	0	1	0	1
Deletion	Cutler	A/J	4	61468295	61518228	0	1	0	1	0	1
Deletion	Cahan	A/J	4	61506114	61526503	0	1	0	1	0	1
Deletion	Henrichsen	A/J	4	76211412	76262595	0	0	1	0	0	0
Deletion	Cahan	A/J	4	77387898	77402115	0	0	0	1	0	0
Deletion	Cahan	A/J	4	111692871	112342494	0	1	1	1	0	1
Deletion	Cutler	A/J	4	111726014	112278910	0	1	1	1	0	1
Deletion	Agam	A/J	4	111729081	113969863	0	1	1	1	1	1
Deletion	Henrichsen	A/J	4	111737416	111829550	0	1	1	1	0	1
Deletion	Henrichsen	A/J	4	111864895	112118204	0	1	1	1	0	1
Deletion	Henrichsen	A/J	4	112143449	112294240	0	1	1	1	0	1
Deletion	Cahan.complex	A/J	4	112452049	113971401	0	1	1	0	1	1
Deletion	Henrichsen	A/J	4	112455677	112727583	0	1	1	0	1	1
Deletion	Cutler	A/J	4	112479253	113059938	0	1	1	0	1	1
Deletion	Henrichsen	A/J	4	112761918	112850908	0	1	1	0	1	1
Deletion	Henrichsen	A/J	4	112867434	113023282	0	1	1	0	1	1
Deletion	Henrichsen	A/J	4	113119760	113334031	0	1	1	0	1	1
Deletion	Cutler	A/J	4	113156355	113375469	0	1	1	0	1	1
Deletion	Henrichsen	A/J	4	113410566	113613432	0	0	1	0	1	1
Deletion	Henrichsen	A/J	4	113794462	113968563	0	0	1	0	1	1
Deletion	Cutler	A/J	4	121648456	121909306	0	1	0	0	0	0
Deletion	Cahan	A/J	4	123380763	123385965	0	0	0	1	0	0
Deletion	Agam	A/J	4	123877829	123886929	0	0	0	0	0	1
Deletion	Henrichsen	A/J	4	133863363	133936254	0	0	1	0	0	0
Deletion	Cutler	A/J	4	136556445	136587259	0	1	0	0	0	0
Deletion	Agam	A/J	4	137508113	137545537	0	0	0	0	0	1
Deletion	Agam	A/J	4	155355680	155360268	0	0	0	0	0	1
Deletion	Agam	A/J	5	24516939	24524859	0	0	0	0	0	1
Deletion	Agam	A/J	5	49196436	49244995	0	0	0	0	0	1
Deletion	Cahan	A/J	5	54694922	54696830	0	0	0	1	0	0
Deletion	Cahan	A/J	5	62166257	62192741	0	0	0	1	0	1
Deletion	Agam	A/J	5	62169323	62192626	0	0	0	1	0	1
Deletion	Agam	A/J	5	66879299	66895114	0	0	0	0	1	1
Deletion	Cahan.complex	A/J	5	66884907	66894059	0	0	0	0	1	1
Deletion	Agam	A/J	5	75138962	75156018	0	0	0	1	0	1
Deletion	Cahan	A/J	5	75148232	75161538	0	0	0	1	0	1
Deletion	Cahan	A/J	5	75675137	75681191	0	0	0	1	0	0
Deletion	Henrichsen	A/J	5	104657339	104714048	0	0	1	0	0	0
Deletion	Cahan.complex	A/J	5	104979421	105221935	0	1	0	0	1	1
Deletion	Agam	A/J	5	105014098	105349533	0	1	0	0	1	1
Deletion	Cutler	A/J	5	105141321	105201796	0	1	0	0	1	1
Deletion	Cahan.complex	A/J	5	105235290	105363189	0	0	0	0	1	1
Deletion	Cahan	A/J	5	107370708	107373762	0	0	0	1	0	0
Deletion	Cahan	A/J	5	148822249	148840540	0	1	0	1	0	1
Deletion	Agam	A/J	5	148822254	148840385	0	1	0	1	0	1
Deletion	Cutler	A/J	5	148825658	148840553	0	1	0	1	0	1
Deletion	Cahan	A/J	6	8039897	8052123	0	0	0	1	0	0
Deletion	Agam	A/J	6	47076155	47118738	0	0	0	0	0	1
Deletion	Agam	A/J	6	71502175	71768803	0	0	0	0	0	1
Deletion	Cahan.complex	A/J	6	72850896	72886454	0	0	0	0	1	1
Deletion	Agam	A/J	6	72854313	72885942	0	0	0	0	1	1
Deletion	Agam	A/J	6	75265457	75289832	0	0	0	0	1	1
Deletion	Cahan.complex	A/J	6	75265597	75308116	0	0	0	0	1	1
Deletion	Cahan	A/J	6	105357465	105365681	0	0	0	1	0	0
Deletion	Henrichsen	A/J	6	106161579	106227824	0	0	1	0	0	0
Deletion	Henrichsen	A/J	6	111258951	111305732	0	0	1	0	0	1
Deletion	Agam	A/J	6	111259969	111274621	0	0	1	0	0	1
Deletion	Cahan	A/J	6	114438890	114588111	0	0	0	1	0	1
Deletion	Agam	A/J	6	114444890	114551849	0	0	0	1	0	1
Deletion	Agam	A/J	6	125338496	125352574	0	0	0	0	0	1
Deletion	Agam	A/J	6	129587987	130280955	0	1	1	1	1	1
Deletion	Cahan	A/J	6	129600970	129625315	0	0	0	1	0	1
Deletion	Henrichsen	A/J	6	129733123	129799026	0	0	1	1	1	1
Deletion	Cahan	A/J	6	129745995	129750048	0	0	1	1	0	1
Deletion	Cahan.complex	A/J	6	129798937	129826194	0	0	1	0	1	1
Deletion	Cahan.complex	A/J	6	129880109	130336853	0	1	1	0	1	1
Deletion	Henrichsen	A/J	6	129935370	130151073	0	1	1	0	1	1
Deletion	Cutler	A/J	6	129953079	129999794	0	1	1	0	1	1
Deletion	Cutler	A/J	6	130020705	130172371	0	1	1	0	1	1
Deletion	Henrichsen	A/J	6	130195876	130306076	0	0	1	0	1	1
Deletion	Henrichsen	A/J	6	131259870	131309705	0	0	1	0	0	0
Deletion	Agam	A/J	6	131438358	131984705	0	0	1	0	1	1
Deletion	Henrichsen	A/J	6	131731921	131949711	0	0	1	0	1	1
Deletion	Cahan.complex	A/J	6	131772093	131976034	0	0	1	0	1	1
Deletion	Henrichsen	A/J	6	132517090	132615452	0	0	1	0	1	1
Deletion	Cahan.complex	A/J	6	132574793	132622499	0	0	1	0	1	1
Deletion	Agam	A/J	6	132580164	133121998	0	0	1	1	1	1
Deletion	Cahan	A/J	6	132877311	132881393	0	0	0	1	0	1
Deletion	Henrichsen	A/J	6	133042069	133107512	0	0	1	0	1	1
Deletion	Cahan.complex	A/J	6	133082295	133096561	0	0	1	0	1	1
Deletion	Henrichsen	A/J	6	135248895	135306667	0	0	1	0	0	0
Deletion	Henrichsen	A/J	6	135412189	135470485	0	0	1	0	0	0
Deletion	Henrichsen	A/J	6	135880726	135925781	0	0	1	0	0	0
Deletion	Henrichsen	A/J	6	136625715	136676828	0	0	1	0	0	0
Deletion	Agam	A/J	6	137290968	137353467	0	0	0	0	0	1
Deletion	Henrichsen	A/J	6	137406369	137461780	0	0	1	0	0	0
Deletion	Agam	A/J	6	137539881	137600273	0	0	0	0	0	1
Deletion	Henrichsen	A/J	6	139189072	139235954	0	0	1	0	0	0
Deletion	Cahan	A/J	6	139581336	139587597	0	0	0	1	0	0
Deletion	Agam	A/J	6	140065373	140116458	0	0	0	0	0	1
Deletion	Cahan	A/J	6	146572615	146577804	0	0	0	1	0	0
Deletion	Agam	A/J	6	146802109	146886257	0	0	0	0	0	1
Deletion	Agam	A/J	6	147485094	147503430	0	0	0	0	0	1
Deletion	Agam	A/J	7	3689086	3837934	0	0	0	0	0	1
Deletion	Cahan.complex	A/J	7	11339833	11366180	0	0	0	0	1	1
Deletion	Agam	A/J	7	11350688	12147274	0	0	1	0	1	1
Deletion	Cahan.complex	A/J	7	11403744	11680855	0	0	1	0	1	1
Deletion	Henrichsen	A/J	7	11504847	11690405	0	0	1	0	1	1
Deletion	Henrichsen	A/J	7	11777293	11882716	0	0	1	0	0	1
Deletion	Cahan.complex	A/J	7	32288670	34262711	0	0	1	0	1	1
Deletion	Henrichsen	A/J	7	32321117	32418661	0	0	1	0	1	0
Deletion	Agam	A/J	7	32570981	34165771	0	0	1	0	1	1
Deletion	Henrichsen	A/J	7	33223838	33342850	0	0	1	0	1	1
Deletion	Agam	A/J	7	37352819	37360741	0	0	0	0	0	1
Deletion	Henrichsen	A/J	7	37841480	37886043	0	0	1	0	0	0
Deletion	Agam	A/J	7	38392775	38400629	0	0	0	0	0	1
Deletion	Cahan	A/J	7	46739353	46752671	0	0	0	1	0	0
Deletion	Cahan	A/J	7	47002284	47007340	0	0	0	1	0	0
Deletion	Henrichsen	A/J	7	47340256	47419252	0	0	1	0	0	0
Deletion	Henrichsen	A/J	7	48395652	48480347	0	0	1	0	0	0
Deletion	Agam	A/J	7	59472982	59535482	0	0	0	1	0	1
Deletion	Cahan	A/J	7	59524016	59531043	0	0	0	1	0	1
Deletion	Agam	A/J	7	73403279	73465679	0	0	0	1	0	1
Deletion	Cahan	A/J	7	73459286	73465252	0	0	0	1	0	1
Deletion	Agam	A/J	7	81824542	81831393	0	0	0	0	0	1
Deletion	Cahan	A/J	7	97671333	97684512	0	0	0	1	0	0
Deletion	Agam	A/J	7	110819357	111064086	0	0	1	0	1	1
Deletion	Henrichsen	A/J	7	110821993	110890896	0	0	1	0	1	1
Deletion	Cahan.complex	A/J	7	110840304	110851519	0	0	1	0	1	1
Deletion	Henrichsen	A/J	7	111018791	111077332	0	0	1	0	0	1
Deletion	Cahan.complex	A/J	7	111388447	111510199	0	0	1	0	1	1
Deletion	Henrichsen	A/J	7	111390717	111517937	0	0	1	0	1	1
Deletion	Agam	A/J	7	111407783	111512034	0	0	1	0	1	1
Deletion	Henrichsen	A/J	7	111612360	111699358	0	1	1	0	1	1
Deletion	Agam	A/J	7	111644247	111699904	0	1	1	0	1	1
Deletion	Cutler	A/J	7	111644744	111685367	0	1	1	0	1	1
Deletion	Cahan.complex	A/J	7	111673647	111699019	0	1	1	0	1	1
Deletion	Henrichsen	A/J	7	113225695	113429675	0	1	1	0	0	0
Deletion	Cutler	A/J	7	113277686	113329315	0	1	1	0	0	0
Deletion	Cutler	A/J	7	113379365	113472301	0	1	1	0	0	0
Deletion	Henrichsen	A/J	7	113551798	113651820	0	0	1	0	0	0
Deletion	Agam	A/J	7	114247999	114286872	0	0	1	0	0	1
Deletion	Henrichsen	A/J	7	114248432	114317850	0	0	1	0	0	1
Deletion	Agam	A/J	8	19325688	19475030	0	0	0	0	1	1
Deletion	Cahan.complex	A/J	8	19331772	19391733	0	0	0	0	1	1
Deletion	Agam	A/J	8	22159680	22805565	0	0	1	0	0	1
Deletion	Henrichsen	A/J	8	22161192	22228225	0	0	1	0	0	1
Deletion	Henrichsen	A/J	8	22602503	22702620	0	0	1	0	0	1
Deletion	Cahan.complex	A/J	8	28060589	28069628	0	0	0	0	1	1
Deletion	Agam	A/J	8	28063392	28067955	0	0	0	0	1	1
Deletion	Henrichsen	A/J	8	30803314	30859898	0	0	1	0	0	0
Deletion	Henrichsen	A/J	8	30898507	30967577	0	0	1	0	0	0
Deletion	Henrichsen	A/J	8	31485889	31575193	0	0	1	0	0	1
Deletion	Agam	A/J	8	31553586	31583631	0	0	1	0	0	1
Deletion	Henrichsen	A/J	8	31926549	32010520	0	0	1	0	0	0
Deletion	Henrichsen	A/J	8	32128550	32208476	0	0	1	0	0	0
Deletion	Agam	A/J	8	32606601	32827765	0	0	1	0	0	1
Deletion	Henrichsen	A/J	8	32781051	32833465	0	0	1	0	0	1
Deletion	Agam	A/J	8	34161125	34343765	0	0	0	0	0	1
Deletion	Cahan.complex	A/J	8	36334633	36355977	0	0	0	0	1	1
Deletion	Agam	A/J	8	36337523	36431614	0	0	0	0	1	1
Deletion	Henrichsen	A/J	8	36700861	36779779	0	0	1	0	0	0
Deletion	Henrichsen	A/J	8	37486017	37536479	0	0	1	0	0	0
Deletion	Henrichsen	A/J	8	37566184	37609804	0	0	1	0	0	0
Deletion	Henrichsen	A/J	8	37800039	37846925	0	0	1	0	0	0
Deletion	Henrichsen	A/J	8	37891369	37942648	0	0	1	0	0	0
Deletion	Agam	A/J	8	38938897	39006808	0	0	0	0	0	1
Deletion	Agam	A/J	8	42091621	42118946	0	0	0	0	0	1
Deletion	Agam	A/J	8	44036922	44057747	0	0	0	0	0	1
Deletion	Henrichsen	A/J	8	44275670	44374496	0	0	1	0	0	0
Deletion	Agam	A/J	8	50945109	50955315	0	0	0	1	0	1
Deletion	Cahan	A/J	8	50945609	50955844	0	0	0	1	0	1
Deletion	Henrichsen	A/J	8	83429750	83490402	0	0	1	0	0	0
Deletion	Henrichsen	A/J	8	83893981	83966746	0	0	1	0	0	0
Deletion	Cahan	A/J	8	84109687	84118815	0	0	0	1	0	0
Deletion	Henrichsen	A/J	8	84820599	84877336	0	0	1	0	0	0
Deletion	Agam	A/J	8	85662272	85720790	0	0	0	0	0	1
Deletion	Henrichsen	A/J	8	85778541	85833398	0	0	1	0	0	0
Deletion	Henrichsen	A/J	8	85988266	86116535	0	0	1	0	0	0
Deletion	Agam	A/J	8	90038693	90176061	0	0	0	0	0	1
Deletion	Henrichsen	A/J	8	95284426	95335515	0	0	1	0	0	0
Deletion	Henrichsen	A/J	8	95360143	95415002	0	0	1	0	0	0
Deletion	Henrichsen	A/J	8	95430636	95482325	0	0	1	0	0	0
Deletion	Agam	A/J	8	95485353	95519295	0	0	0	0	0	1
Deletion	Henrichsen	A/J	8	95562347	95627734	0	0	1	0	0	0
Deletion	Cahan	A/J	8	109307726	109312627	0	0	0	1	0	0
Deletion	Agam	A/J	8	125723778	125735076	0	0	0	0	0	1
Deletion	Agam	A/J	8	127237636	127887575	0	0	0	1	0	1
Deletion	Cahan	A/J	8	127329945	127336034	0	0	0	1	0	1
Deletion	Cahan	A/J	9	32685263	32692313	0	0	0	1	0	0
Deletion	Agam	A/J	9	34867633	34902114	0	0	0	1	0	1
Deletion	Cahan	A/J	9	34876559	34900924	0	0	0	1	0	1
Deletion	Agam	A/J	9	38163495	38234521	0	0	0	0	0	1
Deletion	Henrichsen	A/J	9	40834338	40876560	0	0	1	0	0	0
Deletion	Agam	A/J	9	41013322	41035160	0	0	0	0	0	1
Deletion	Henrichsen	A/J	9	41082438	41151787	0	0	1	0	1	0
Deletion	Cahan.complex	A/J	9	41116857	41132151	0	0	1	0	1	0
Deletion	Henrichsen	A/J	9	41302890	41349227	0	0	1	0	0	0
Deletion	Henrichsen	A/J	9	41460426	41535806	0	0	1	0	0	0
Deletion	Agam	A/J	9	41634093	41648918	0	0	0	0	0	1
Deletion	Henrichsen	A/J	9	41672051	41720561	0	0	1	0	0	0
Deletion	Henrichsen	A/J	9	41770015	41816416	0	0	1	0	1	1
Deletion	Agam	A/J	9	41783458	41837169	0	0	1	0	1	1
Deletion	Cahan.complex	A/J	9	41807238	41822407	0	0	1	0	1	1
Deletion	Henrichsen	A/J	9	42000474	42053244	0	0	1	0	0	0
Deletion	Cahan	A/J	9	47790615	47792735	0	0	0	1	0	0
Deletion	Cahan	A/J	9	52155786	52159756	0	0	0	1	0	0
Deletion	Agam	A/J	9	61758462	61767579	0	0	0	0	0	1
Deletion	Cahan	A/J	9	65830070	65833059	0	0	0	1	0	0
Deletion	Agam	A/J	9	103923836	103935198	0	0	0	0	0	1
Deletion	Agam	A/J	9	104299937	104418444	0	0	0	0	1	1
Deletion	Cahan.complex	A/J	9	104340058	104349245	0	0	0	0	1	1
Deletion	Agam	A/J	9	104883856	104937137	0	0	0	0	0	1
Deletion	Henrichsen	A/J	9	105209854	105274425	0	0	1	0	0	0
Deletion	Agam	A/J	9	105312234	105352425	0	0	0	0	0	1
Deletion	Henrichsen	A/J	9	105404642	105459918	0	0	1	0	0	0
Deletion	Henrichsen	A/J	9	105491497	105556442	0	0	1	0	0	0
Deletion	Henrichsen	A/J	9	105715251	105781408	0	0	1	0	0	0
Deletion	Henrichsen	A/J	9	105807244	105855709	0	0	1	0	0	0
Deletion	Cahan	A/J	9	105965693	105973793	0	0	0	1	0	0
Deletion	Cahan	A/J	9	106991901	106996860	0	0	0	1	0	0
Deletion	Agam	A/J	9	111536533	111552301	0	0	0	0	0	1
Deletion	Henrichsen	A/J	9	114926297	114972436	0	0	1	0	0	0
Deletion	Agam	A/J	9	115395709	115499213	0	0	0	0	0	1
Deletion	Agam	A/J	9	115558181	115567300	0	0	0	0	0	1
Deletion	Agam	A/J	9	116169706	116174241	0	0	0	1	0	1
Deletion	Cahan	A/J	9	116170501	116174544	0	0	0	1	0	1
Deletion	Agam	A/J	9	121129963	121150960	0	0	0	0	0	1
Deletion	Agam	A/J	10	7230602	7237836	0	0	0	0	0	1
Deletion	Agam	A/J	10	8483758	8486063	0	0	0	0	0	1
Deletion	Agam	A/J	10	9909143	9911393	0	0	0	0	0	1
Deletion	Henrichsen	A/J	10	17713923	17768608	0	0	1	0	0	0
Deletion	Cahan	A/J	10	18011243	18015279	0	0	0	1	0	0
Deletion	Cahan	A/J	10	18088348	18092450	0	0	0	1	0	1
Deletion	Agam	A/J	10	18088633	18094271	0	0	0	1	0	1
Deletion	Agam	A/J	10	21735706	21857398	0	0	1	0	0	1
Deletion	Henrichsen	A/J	10	21750365	21853923	0	0	1	0	0	1
Deletion	Cahan.complex	A/J	10	22187916	22263125	0	0	0	0	1	1
Deletion	Agam	A/J	10	22217456	22261810	0	0	0	0	1	1
Deletion	Cutler	A/J	10	81536357	81571610	0	1	0	0	0	0
Deletion	Agam	A/J	10	88387820	88433352	0	0	0	0	0	1
Deletion	Cahan	A/J	10	88930852	88934911	0	0	0	1	0	0
Deletion	Agam	A/J	10	91904735	91932175	0	0	0	0	0	1
Deletion	Henrichsen	A/J	10	92005019	92054474	0	0	1	0	0	0
Deletion	Henrichsen	A/J	10	92826355	92885369	0	0	1	0	0	0
Deletion	Agam	A/J	10	92902779	93103092	0	0	1	0	1	1
Deletion	Henrichsen	A/J	10	92964605	93024764	0	0	1	0	0	1
Deletion	Cahan.complex	A/J	10	93058794	93100502	0	0	0	0	1	1
Deletion	Henrichsen	A/J	10	93122091	93170961	0	0	1	0	0	0
Deletion	Agam	A/J	10	93690914	93751815	0	0	0	0	0	1
Deletion	Agam	A/J	10	102908260	102920146	0	0	0	0	0	1
Deletion	Agam	A/J	10	103493674	103741425	0	0	1	1	0	1
Deletion	Henrichsen	A/J	10	103685392	103770514	0	0	1	1	0	1
Deletion	Cahan	A/J	10	103736670	103741637	0	0	1	1	0	1
Deletion	Agam	A/J	10	104415741	104430656	0	0	0	0	0	1
Deletion	Henrichsen	A/J	10	104977907	105045543	0	0	1	0	0	0
Deletion	Agam	A/J	10	117617698	117764072	0	0	0	1	0	1
Deletion	Cahan	A/J	10	117719304	117760871	0	0	0	1	0	1
Deletion	Cahan.complex	A/J	10	120875852	120877878	0	0	0	0	1	1
Deletion	Agam	A/J	10	120875852	120889532	0	0	0	0	1	1
Deletion	Cahan	A/J	10	124889205	124892317	0	0	0	1	0	0
Deletion	Cahan	A/J	11	15191552	15198667	0	0	0	1	0	0
Deletion	Agam	A/J	11	17694056	17756211	0	0	1	0	0	1
Deletion	Henrichsen	A/J	11	17721467	17782578	0	0	1	0	0	1
Deletion	Cahan	A/J	11	18080335	18091431	0	0	0	1	0	0
Deletion	Henrichsen	A/J	11	27175636	27249379	0	0	1	1	0	1
Deletion	Agam	A/J	11	27226856	27238517	0	0	1	1	0	1
Deletion	Cahan	A/J	11	27227501	27238677	0	0	1	1	0	1
Deletion	Agam	A/J	11	27738972	27996231	0	0	0	0	0	1
Deletion	Henrichsen	A/J	11	29526680	29583372	0	0	1	0	0	0
Deletion	Henrichsen	A/J	11	30112434	30156537	0	0	1	0	0	0
Deletion	Agam	A/J	11	30534210	30547924	0	0	0	1	0	1
Deletion	Cahan	A/J	11	30536318	30543455	0	0	0	1	0	1
Deletion	Cahan	A/J	11	30580023	30582968	0	0	0	1	0	0
Deletion	Henrichsen	A/J	11	31072155	31182080	0	0	1	0	0	0
Deletion	Agam	A/J	11	57235628	57371563	0	0	0	0	0	1
Deletion	Agam	A/J	11	58404493	58461265	0	0	0	0	0	1
Deletion	Cahan	A/J	11	58683695	58689764	0	0	0	1	0	0
Deletion	Henrichsen	A/J	11	82770740	82834198	0	0	1	0	1	0
Deletion	Cahan.complex	A/J	11	82807221	82847824	0	0	1	0	1	0
Deletion	Cahan.complex	A/J	11	83484277	83508503	0	0	0	0	1	1
Deletion	Agam	A/J	11	83486977	83515814	0	0	0	0	1	1
Deletion	Henrichsen	A/J	11	89210159	89271723	0	0	1	0	0	0
Deletion	Henrichsen	A/J	11	89503180	89564762	0	0	1	0	1	1
Deletion	Cahan.complex	A/J	11	89540928	89553054	0	0	1	0	1	1
Deletion	Agam	A/J	11	89544981	89558533	0	0	1	0	1	1
Deletion	Cahan	A/J	11	89985451	89989505	0	0	0	1	0	0
Deletion	Henrichsen	A/J	11	93212371	93258550	0	0	1	0	0	0
Deletion	Henrichsen	A/J	11	93338576	93426277	0	0	1	0	0	0
Deletion	Agam	A/J	11	112719886	112881729	0	0	0	0	0	1
Deletion	Agam	A/J	11	113108653	113163035	0	0	0	0	0	1
Deletion	Agam	A/J	11	113264968	113450789	0	0	0	0	0	1
Deletion	Agam	A/J	11	114861385	114933413	0	0	0	0	0	1
Deletion	Agam	A/J	11	116599617	116630202	0	1	0	1	0	1
Deletion	Cahan	A/J	11	116599862	116639347	0	1	0	1	0	1
Deletion	Cutler	A/J	11	116609271	116626075	0	1	0	1	0	1
Deletion	Agam	A/J	12	10147509	10169800	0	0	0	0	0	1
Deletion	Henrichsen	A/J	12	27348995	27403816	0	0	1	0	0	0
Deletion	Henrichsen	A/J	12	28999881	29065746	0	0	1	0	0	0
Deletion	Henrichsen	A/J	12	29293174	29379090	0	0	1	0	0	0
Deletion	Henrichsen	A/J	12	29446188	29492072	0	0	1	0	0	0
Deletion	Henrichsen	A/J	12	29589129	29634939	0	0	1	0	0	0
Deletion	Henrichsen	A/J	12	30952015	30996663	0	0	1	0	0	0
Deletion	Henrichsen	A/J	12	31032285	31093375	0	0	1	0	0	0
Deletion	Cahan	A/J	12	48798872	48802797	0	0	0	1	0	0
Deletion	Cahan	A/J	12	53139063	53148323	0	0	0	1	0	1
Deletion	Agam	A/J	12	53141718	53148511	0	0	0	1	0	1
Deletion	Cutler	A/J	12	56218785	56256286	0	1	0	0	0	0
Deletion	Cahan	A/J	12	71316777	71318823	0	0	0	1	0	0
Deletion	Agam	A/J	12	89234017	89407566	0	0	0	0	0	1
Deletion	Cahan	A/J	12	94599490	94609743	0	0	0	1	0	0
Deletion	Agam	A/J	12	108559466	108582437	0	0	0	0	0	1
Deletion	Cahan	A/J	12	110360672	110381130	0	0	0	1	0	0
Deletion	Cahan	A/J	12	112746056	112754196	0	0	0	1	0	0
Deletion	Cahan	A/J	12	113305225	113309359	0	0	0	1	0	0
Deletion	Agam	A/J	12	114686803	114722064	0	0	1	0	0	1
Deletion	Henrichsen	A/J	12	114692970	114765762	0	0	1	0	0	1
Deletion	Cahan.complex	A/J	12	114813474	115949312	0	0	1	0	1	1
Deletion	Henrichsen	A/J	12	115000409	115098277	0	0	1	0	1	1
Deletion	Agam	A/J	12	115019707	116300327	0	1	1	0	1	1
Deletion	Henrichsen	A/J	12	115124692	115201675	0	0	1	0	1	1
Deletion	Henrichsen	A/J	12	115306648	115377266	0	0	1	0	1	1
Deletion	Henrichsen	A/J	12	115532760	115604401	0	0	1	0	1	1
Deletion	Henrichsen	A/J	12	115644502	115705076	0	0	1	0	1	1
Deletion	Henrichsen	A/J	12	115724816	115798281	0	0	1	0	1	1
Deletion	Cahan.complex	A/J	12	115980745	116158352	0	0	0	0	1	1
Deletion	Cutler	A/J	12	116175726	116296896	0	1	1	0	1	1
Deletion	Henrichsen	A/J	12	116190309	116323653	0	1	1	0	1	1
Deletion	Cahan.complex	A/J	12	116194008	116301621	0	1	1	0	1	1
Deletion	Cahan.complex	A/J	12	116302552	117259663	0	0	1	0	1	1
Deletion	Agam	A/J	12	117114303	117358631	0	0	0	0	1	1
Deletion	Cahan	A/J	12	117693057	117695177	0	0	0	1	0	0
Deletion	Cahan.complex	A/J	13	19955174	19963243	0	0	0	0	1	1
Deletion	Agam	A/J	13	19958381	19964137	0	0	0	0	1	1
Deletion	Cutler	A/J	13	22184022	22217310	0	1	0	0	0	0
Deletion	Cahan	A/J	13	28587671	28590778	0	0	0	1	0	0
Deletion	Cahan	A/J	13	31548423	31552583	0	0	0	1	0	0
Deletion	Cahan	A/J	13	36065273	36069314	0	0	0	1	0	0
Deletion	Cahan.complex	A/J	13	61556135	62107388	0	1	1	0	1	1
Deletion	Agam	A/J	13	61558478	62097998	0	1	1	0	1	1
Deletion	Henrichsen	A/J	13	62005827	62079224	0	1	1	0	1	1
Deletion	Cutler	A/J	13	62009034	62082426	0	1	1	0	1	1
Deletion	Cahan	A/J	13	66990171	67000292	0	0	0	1	0	0
Deletion	Henrichsen	A/J	13	67515860	67569934	0	0	1	1	0	0
Deletion	Cahan	A/J	13	67536960	67548142	0	0	1	1	0	0
Deletion	Cahan	A/J	13	68248142	68310024	0	0	0	1	0	0
Deletion	Henrichsen	A/J	13	70105338	70151155	0	0	1	0	0	0
Deletion	Henrichsen	A/J	13	76489494	76551524	0	0	1	0	0	0
Deletion	Agam	A/J	13	79111352	79117268	0	0	0	0	0	1
Deletion	Henrichsen	A/J	13	86695553	86784689	0	0	1	0	0	0
Deletion	Agam	A/J	13	87272281	87374303	0	0	0	0	1	1
Deletion	Cahan.complex	A/J	13	87306457	87347052	0	0	0	0	1	1
Deletion	Cahan	A/J	13	89099164	89102196	0	0	0	1	0	0
Deletion	Cahan	A/J	13	104019881	104023898	0	0	0	1	0	0
Deletion	Henrichsen	A/J	13	104138240	104198554	0	0	1	0	0	0
Deletion	Henrichsen	A/J	13	113328923	113391424	0	0	1	0	0	0
Deletion	Henrichsen	A/J	13	113924307	113970094	0	0	1	0	0	0
Deletion	Agam	A/J	13	114009147	114196285	0	0	0	0	1	1
Deletion	Cahan.complex	A/J	13	114022408	114034622	0	0	0	0	1	1
Deletion	Agam	A/J	13	114585241	114629063	0	0	0	0	0	1
Deletion	Henrichsen	A/J	13	114717175	114767718	0	0	1	0	0	0
Deletion	Henrichsen	A/J	13	115226512	115317158	0	0	1	1	0	1
Deletion	Cahan	A/J	13	115282048	115318580	0	0	1	1	0	1
Deletion	Agam	A/J	13	115286004	115473182	0	0	1	1	0	1
Deletion	Cahan	A/J	13	116665603	116670640	0	0	0	1	0	0
Deletion	Cahan	A/J	13	116731597	116734552	0	0	0	1	0	0
Deletion	Cahan	A/J	13	117917062	117922264	0	0	0	1	0	0
Deletion	Henrichsen	A/J	13	118842042	118927508	0	0	1	0	0	0
Deletion	Agam	A/J	13	119150226	119178527	0	0	0	0	0	1
Deletion	Cahan	A/J	14	14718669	14721712	0	0	0	1	0	0
Deletion	Cahan	A/J	14	17813523	17857061	0	0	0	1	0	1
Deletion	Agam	A/J	14	17814148	17857186	0	0	0	1	0	1
Deletion	Agam	A/J	14	26695161	27112147	1	1	1	0	0	1
Deletion	Graubert	A/J	14	26696175	27111449	1	1	1	0	0	1
Deletion	Henrichsen	A/J	14	26696175	27105130	1	1	1	0	0	1
Deletion	Cutler	A/J	14	26701644	27112286	1	1	1	0	0	1
Deletion	Cahan.complex	A/J	14	51560786	51603369	0	0	0	0	1	1
Deletion	Agam	A/J	14	51562570	51600357	0	0	0	0	1	1
Deletion	Henrichsen	A/J	14	52319094	52429176	0	0	1	0	1	0
Deletion	Cahan.complex	A/J	14	52367653	52413282	0	0	1	0	1	0
Deletion	Cahan.complex	A/J	14	52448764	52483388	0	0	1	0	1	0
Deletion	Henrichsen	A/J	14	52463926	52511066	0	0	1	1	1	1
Deletion	Agam	A/J	14	52490146	52503109	0	0	1	1	0	1
Deletion	Cahan	A/J	14	52495473	52502687	0	0	1	1	0	1
Deletion	Cahan	A/J	14	52999934	53002967	0	0	0	1	0	0
Deletion	Cahan.complex	A/J	14	53363285	54415362	0	0	0	0	1	1
Deletion	Agam	A/J	14	53408502	54499104	0	0	0	0	1	1
Deletion	Cahan	A/J	14	69872844	70089940	0	1	1	1	0	0
Deletion	Cutler	A/J	14	69883860	70082973	0	1	1	1	0	0
Deletion	Henrichsen	A/J	14	69886502	69942340	0	1	1	1	0	0
Deletion	Henrichsen	A/J	14	69951851	69998273	0	1	1	1	0	0
Deletion	Henrichsen	A/J	14	70018653	70085698	0	1	1	1	0	0
Deletion	Henrichsen	A/J	14	87659019	87707525	0	0	1	0	0	0
Deletion	Henrichsen	A/J	14	90605106	90701736	0	0	1	1	0	0
Deletion	Cahan	A/J	14	90612718	90615899	0	0	1	1	0	0
Deletion	Agam	A/J	14	91626362	91755664	0	0	0	0	0	1
Deletion	Henrichsen	A/J	14	94292794	94353925	0	0	1	0	0	0
Deletion	Cahan	A/J	14	94733790	94736731	0	0	0	1	0	0
Deletion	Cahan	A/J	14	96129428	96135405	0	0	0	1	0	0
Deletion	Cutler	A/J	14	96656596	96711451	0	1	0	0	0	0
Deletion	Cahan	A/J	14	97355513	97361550	0	0	0	1	0	0
Deletion	Cahan	A/J	14	97404310	97417441	0	0	0	1	0	0
Deletion	Cahan	A/J	14	101071382	101085603	0	0	0	1	0	0
Deletion	Cahan	A/J	14	112886375	112895474	0	0	0	1	0	0
Deletion	Henrichsen	A/J	15	41675509	41741593	0	0	1	0	0	0
Deletion	Cahan	A/J	15	48838249	48847344	0	0	0	1	0	0
Deletion	Agam	A/J	15	49451138	49588546	0	0	0	0	0	1
Deletion	Agam	A/J	15	64027568	64038836	0	0	0	0	0	1
Deletion	Cahan.complex	A/J	15	77242695	77357482	0	1	1	0	1	0
Deletion	Henrichsen	A/J	15	77303447	77391708	0	1	1	0	1	0
Deletion	Cutler	A/J	15	77307579	77377550	0	1	1	0	1	0
Deletion	Agam	A/J	15	79042921	79058247	0	0	0	0	0	1
Deletion	Agam	A/J	15	90917820	90976413	0	0	0	1	0	1
Deletion	Cahan	A/J	15	90954916	90966088	0	0	0	1	0	1
Deletion	Henrichsen	A/J	16	3403463	3684753	0	1	1	1	0	1
Deletion	Agam	A/J	16	3449558	3687675	0	1	1	1	0	1
Deletion	Cutler	A/J	16	3463284	3673908	0	1	1	1	0	1
Deletion	Cahan	A/J	16	3527702	3620018	0	1	1	1	0	1
Deletion	Cahan	A/J	16	3634377	3675878	0	1	1	1	0	1
Deletion	Henrichsen	A/J	16	5671871	5759421	0	0	1	0	0	0
Deletion	Henrichsen	A/J	16	5863109	5920633	0	0	1	0	0	0
Deletion	Henrichsen	A/J	16	6382593	6443924	0	0	1	0	0	0
Deletion	Henrichsen	A/J	16	6641211	6699596	0	0	1	0	0	0
Deletion	Henrichsen	A/J	16	7215313	7259700	0	0	1	0	0	0
Deletion	Cahan	A/J	16	36236164	36335697	0	1	0	1	0	1
Deletion	Agam	A/J	16	36245543	36333824	0	1	0	1	0	1
Deletion	Cutler	A/J	16	36289516	36315281	0	1	0	1	0	1
Deletion	Henrichsen	A/J	16	38943623	38991176	0	0	1	0	0	0
Deletion	Henrichsen	A/J	16	39277906	39336516	0	0	1	0	0	0
Deletion	Henrichsen	A/J	16	39429061	39504472	0	0	1	0	0	0
Deletion	Agam	A/J	16	45339297	45368891	0	0	0	0	0	1
Deletion	Henrichsen	A/J	16	45477566	45552946	0	0	1	0	0	0
Deletion	Cahan	A/J	16	58182563	58185607	0	0	0	1	0	0
Deletion	Cahan	A/J	16	78817759	78821770	0	0	0	1	0	0
Deletion	Cahan	A/J	16	86417570	86419649	0	0	0	1	0	0
Deletion	Cahan.complex	A/J	16	93613656	93643986	0	0	0	0	1	1
Deletion	Agam	A/J	16	93613656	93648760	0	0	0	0	1	1
Deletion	Agam	A/J	17	7504478	7638455	0	0	0	0	0	1
Deletion	Agam	A/J	17	13215864	13842475	0	0	0	0	1	1
Deletion	Cahan.complex	A/J	17	13230360	13662510	0	0	0	0	1	1
Deletion	Agam	A/J	17	23057864	23285596	0	0	0	0	0	1
Deletion	Agam	A/J	17	24019424	24066123	0	0	0	0	0	1
Deletion	Agam	A/J	17	27427455	27584020	0	0	0	0	0	1
Deletion	Agam	A/J	17	29238777	29246678	0	0	0	0	0	1
Deletion	Agam	A/J	17	33300212	33339599	0	0	0	0	0	1
Deletion	Agam	A/J	17	34377723	34445519	0	0	0	0	0	1
Deletion	Henrichsen	A/J	17	34453893	34507752	0	0	1	0	0	0
Deletion	Cahan	A/J	17	35870259	35873307	0	0	0	1	0	0
Deletion	Cahan	A/J	17	36360540	36369698	0	0	0	1	0	0
Deletion	Cahan.complex	A/J	17	36861988	36904478	0	0	0	0	1	1
Deletion	Agam	A/J	17	36862043	36909308	0	0	0	0	1	1
Deletion	Cahan	A/J	17	50034278	50039450	0	0	0	1	0	0
Deletion	Cahan	A/J	17	75124237	75127237	0	0	0	1	0	0
Deletion	Henrichsen	A/J	17	79127564	79182097	0	0	1	0	0	0
Deletion	Cahan	A/J	18	9543069	9546206	0	0	0	1	0	0
Deletion	Cahan	A/J	18	13369858	13371728	0	0	0	1	0	0
Deletion	Henrichsen	A/J	18	41784410	41833315	0	0	1	0	0	0
Deletion	Henrichsen	A/J	18	44795529	44852394	0	0	1	0	0	0
Deletion	Cahan	A/J	18	48251983	48257042	0	0	0	1	0	0
Deletion	Agam	A/J	18	62752454	62760406	0	0	0	1	0	1
Deletion	Cahan	A/J	18	62758305	62760396	0	0	0	1	0	1
Deletion	Agam	A/J	18	72222178	72234611	0	0	0	0	0	1
Deletion	Cahan	A/J	18	74802235	74807420	0	0	0	1	0	0
Deletion	Agam	A/J	18	75780206	75840217	0	0	0	0	0	1
Deletion	Cahan	A/J	18	76004108	76012142	0	0	0	1	0	0
Deletion	Agam	A/J	18	87953899	87998991	0	0	0	0	0	1
Deletion	Cahan.complex	A/J	19	9211486	9572874	0	1	1	0	1	1
Deletion	Agam	A/J	19	9220821	9755070	0	1	1	0	1	1
Deletion	Henrichsen	A/J	19	9255894	9442952	0	1	1	0	1	1
Deletion	Cutler	A/J	19	9261303	9526903	0	1	1	0	1	1
Deletion	Agam	A/J	19	12240730	12322527	0	1	0	1	0	1
Deletion	Cahan	A/J	19	12246430	12315369	0	1	0	1	0	1
Deletion	Cutler	A/J	19	12253807	12308458	0	1	0	1	0	1
Deletion	Agam	A/J	19	17285136	17435935	0	0	1	0	1	1
Deletion	Cahan.complex	A/J	19	17302085	17326431	0	0	1	0	1	1
Deletion	Henrichsen	A/J	19	17320810	17368659	0	0	1	0	1	1
Deletion	Agam	A/J	19	19838044	19841384	0	0	0	0	0	1
Deletion	Cahan	A/J	19	22022895	22032950	0	0	0	1	0	0
Deletion	Cahan	A/J	19	34316641	34318705	0	0	0	1	0	0
Deletion	Cutler	A/J	19	34663193	34680735	0	1	0	0	0	0
Deletion	Cutler	A/J	19	36992584	37032083	0	1	0	0	0	0
Deletion	Cutler	A/J	19	37313577	37445522	0	1	0	0	0	0
Deletion	Henrichsen	A/J	19	38083337	38130498	0	0	1	0	0	0
Deletion	Henrichsen	A/J	19	39345956	39464075	0	0	1	1	0	0
Deletion	Cahan	A/J	19	39405340	39421619	0	0	1	1	0	0
Deletion	Cahan	A/J	19	59511424	59517550	0	0	0	1	0	0
Deletion	Henrichsen	A/J	19	60029085	60080124	0	0	1	0	0	0
Deletion	Henrichsen	A/J	19	60122100	60178934	0	0	1	0	0	0
Deletion	Agam	AKR/J	1	5100108	5104593	0	0	0	0	0	1
Deletion	Agam	AKR/J	1	7889967	7928961	0	0	0	0	0	1
Deletion	Agam	AKR/J	1	8094839	8124839	0	0	0	0	1	1
Deletion	Cahan.complex	AKR/J	1	8102006	8247094	0	0	0	0	1	1
Deletion	Cahan	AKR/J	1	11904875	11922052	0	0	0	1	0	0
Deletion	Cahan	AKR/J	1	45577330	45581340	0	0	0	1	0	0
Deletion	Agam	AKR/J	1	46026741	46041675	0	0	0	1	0	1
Deletion	Cahan	AKR/J	1	46028010	46041105	0	0	0	1	0	1
Deletion	Cahan	AKR/J	1	46109126	46116203	0	0	0	1	0	0
Deletion	Cutler	AKR/J	1	66112448	66233626	0	1	0	0	0	0
Deletion	Agam	AKR/J	1	66878747	67065952	0	0	1	0	0	1
Deletion	Henrichsen	AKR/J	1	66898611	66948186	0	0	1	0	0	1
Deletion	Henrichsen	AKR/J	1	67317023	67371278	0	0	1	0	0	0
Deletion	Cahan.complex	AKR/J	1	90106066	90213670	1	1	1	0	1	1
Deletion	Agam	AKR/J	1	90108112	90206775	1	1	1	0	1	1
Deletion	Cutler	AKR/J	1	90109846	90184883	1	1	1	0	1	1
Deletion	Graubert	AKR/J	1	90110494	90204553	1	1	1	0	1	1
Deletion	Henrichsen	AKR/J	1	90134484	90183919	1	1	1	0	1	1
Deletion	Agam	AKR/J	1	97662951	97794499	0	0	0	0	0	1
Deletion	Agam	AKR/J	1	100517639	100547964	0	0	0	1	0	1
Deletion	Cahan	AKR/J	1	100517824	100541072	0	0	0	1	0	1
Deletion	Agam	AKR/J	1	101165007	101199891	0	0	0	0	0	1
Deletion	Agam	AKR/J	1	102268574	102312211	0	0	0	0	0	1
Deletion	Cahan	AKR/J	1	102611895	102623050	0	0	0	1	0	1
Deletion	Agam	AKR/J	1	102614989	102765708	0	0	0	1	1	1
Deletion	Cahan.complex	AKR/J	1	102638347	102665755	0	0	0	0	1	1
Deletion	Cahan	AKR/J	1	102757174	102766228	0	0	0	1	0	1
Deletion	Henrichsen	AKR/J	1	103052767	103129111	0	0	1	1	0	1
Deletion	Agam	AKR/J	1	103064957	103140756	0	0	1	1	0	1
Deletion	Cahan	AKR/J	1	103071234	103134244	0	0	1	1	0	1
Deletion	Cahan	AKR/J	1	113707429	113714626	0	0	0	1	0	0
Deletion	Agam	AKR/J	1	113931894	113979284	0	0	0	0	1	1
Deletion	Cahan.complex	AKR/J	1	113949042	113972500	0	0	0	0	1	1
Deletion	Agam	AKR/J	1	116093714	116105584	0	0	0	0	0	1
Deletion	Cahan	AKR/J	1	127154210	127156265	0	0	0	1	0	0
Deletion	Henrichsen	AKR/J	1	137654064	137698834	0	0	1	0	0	0
Deletion	Cahan	AKR/J	1	152221275	152226399	0	0	0	1	0	0
Deletion	Agam	AKR/J	1	153030092	153056970	0	0	0	0	0	1
Deletion	Henrichsen	AKR/J	1	153832384	153892514	0	0	1	0	0	0
Deletion	Agam	AKR/J	1	158380875	158401325	0	0	0	1	0	1
Deletion	Cahan	AKR/J	1	158394987	158400996	0	0	0	1	0	1
Deletion	Cahan	AKR/J	1	171150537	171153464	0	0	0	1	0	0
Deletion	Agam	AKR/J	1	175931944	176369893	0	0	1	0	1	1
Deletion	Henrichsen	AKR/J	1	176044174	176099643	0	0	1	0	0	1
Deletion	Cahan.complex	AKR/J	1	176235609	176276228	0	0	0	0	1	1
Deletion	Henrichsen	AKR/J	1	176471785	176533891	0	0	1	0	0	0
Deletion	Agam	AKR/J	1	177037626	177100517	0	0	0	0	0	1
Deletion	Cahan	AKR/J	1	180657998	180669160	0	0	0	1	0	0
Deletion	Cahan	AKR/J	1	180835578	180837709	0	0	0	1	0	0
Deletion	Cahan	AKR/J	1	184085665	184106975	0	0	0	1	0	1
Deletion	Agam	AKR/J	1	184086335	184102253	0	0	0	1	0	1
Deletion	Cahan	AKR/J	1	185500242	185522524	0	0	0	1	0	1
Deletion	Agam	AKR/J	1	185500242	185527811	0	0	0	1	0	1
Deletion	Henrichsen	AKR/J	1	187136357	187210100	0	0	1	0	0	0
Deletion	Cahan	AKR/J	1	190290587	190294586	0	0	0	1	0	0
Deletion	Agam	AKR/J	2	46538049	46562592	0	0	0	0	0	1
Deletion	Henrichsen	AKR/J	2	50510374	50563341	0	0	1	0	0	0
Deletion	Agam	AKR/J	2	50724747	50768343	0	0	0	0	0	1
Deletion	Cahan	AKR/J	2	50830320	50845591	0	0	0	1	0	0
Deletion	Henrichsen	AKR/J	2	51529198	51585939	0	0	1	0	0	0
Deletion	Agam	AKR/J	2	53184231	53187640	0	0	0	0	0	1
Deletion	Agam	AKR/J	2	56086440	56114918	0	0	0	1	0	1
Deletion	Cahan	AKR/J	2	56087515	56112739	0	0	0	1	0	1
Deletion	Cahan	AKR/J	2	58017010	58021052	0	0	0	1	0	0
Deletion	Cahan	AKR/J	2	80294490	80297563	0	0	0	1	0	0
Deletion	Agam	AKR/J	2	83654542	83832872	0	0	0	0	0	1
Deletion	Cahan	AKR/J	2	83949378	83958542	0	0	0	1	0	0
Deletion	Cahan	AKR/J	2	85969355	85987547	0	0	0	1	0	1
Deletion	Agam	AKR/J	2	85971665	85987792	0	0	0	1	0	1
Deletion	Agam	AKR/J	2	86302288	86353378	0	0	0	0	0	1
Deletion	Agam	AKR/J	2	88434546	88516431	0	0	0	0	0	1
Deletion	Agam	AKR/J	2	89051172	89085489	0	0	0	0	0	1
Deletion	Cahan	AKR/J	2	94027423	94032423	0	0	0	1	0	0
Deletion	Agam	AKR/J	2	99981706	100025935	0	0	0	0	0	1
Deletion	Agam	AKR/J	2	100291896	100617218	0	0	0	0	0	1
Deletion	Cahan	AKR/J	2	117027882	117032017	0	0	0	1	0	0
Deletion	Henrichsen	AKR/J	2	118852887	118913107	0	0	1	0	0	0
Deletion	Agam	AKR/J	2	122858235	122896886	0	0	0	0	0	1
Deletion	Cahan	AKR/J	2	129669674	129671767	0	0	0	1	0	0
Deletion	Cahan	AKR/J	2	169441543	169447635	0	0	0	1	0	0
Deletion	Henrichsen	AKR/J	3	25394407	25452663	1	0	1	1	0	1
Deletion	Graubert	AKR/J	3	25416574	25452663	1	0	1	1	0	1
Deletion	Agam	AKR/J	3	25416783	25456269	1	0	1	1	0	1
Deletion	Cahan	AKR/J	3	25419885	25447339	1	0	1	1	0	1
Deletion	Cahan	AKR/J	3	27370680	27374856	0	0	0	1	0	0
Deletion	Agam	AKR/J	3	31410314	31481546	0	0	0	0	1	1
Deletion	Cahan.complex	AKR/J	3	31443157	31470592	0	0	0	0	1	1
Deletion	Cahan	AKR/J	3	32269736	32276740	0	0	0	1	0	0
Deletion	Henrichsen	AKR/J	3	36499798	36553479	0	0	1	0	0	0
Deletion	Agam	AKR/J	3	37767705	37782451	0	0	0	0	0	1
Deletion	Cutler	AKR/J	3	38590658	38635802	0	1	0	0	0	0
Deletion	Cahan	AKR/J	3	46173417	46190684	0	0	0	1	0	1
Deletion	Agam	AKR/J	3	46174328	46188122	0	0	0	1	0	1
Deletion	Agam	AKR/J	3	47278475	47464379	0	0	0	0	0	1
Deletion	Agam	AKR/J	3	48102486	48109265	0	0	0	0	0	1
Deletion	Agam	AKR/J	3	48185028	48288620	0	0	0	0	0	1
Deletion	Agam	AKR/J	3	49024439	49208753	0	0	0	0	0	1
Deletion	Cahan	AKR/J	3	62906855	62911067	0	0	0	1	0	0
Deletion	Agam	AKR/J	3	65872878	65920971	0	0	0	0	0	1
Deletion	Agam	AKR/J	3	70469491	70560339	0	0	0	0	0	1
Deletion	Cahan	AKR/J	3	71005606	71007573	0	0	0	1	0	0
Deletion	Agam	AKR/J	3	80912133	80926249	0	0	0	0	0	1
Deletion	Henrichsen	AKR/J	3	85241709	85292397	0	0	1	0	0	0
Deletion	Henrichsen	AKR/J	3	87054998	87164423	0	0	1	0	0	1
Deletion	Agam	AKR/J	3	87077817	87264542	0	0	1	0	0	1
Deletion	Graubert	AKR/J	3	92007981	92099513	1	0	0	0	0	0
Deletion	Cahan.complex	AKR/J	3	105924146	106188095	1	1	1	0	1	1
Deletion	Agam	AKR/J	3	105926041	106113373	1	1	1	0	1	1
Deletion	Graubert	AKR/J	3	105930063	106119193	1	1	1	0	1	1
Deletion	Henrichsen	AKR/J	3	105930063	106032148	1	1	1	0	1	1
Deletion	Cutler	AKR/J	3	105933492	106064780	1	1	1	0	1	1
Deletion	Agam	AKR/J	3	140349715	140376812	0	0	0	0	0	1
Deletion	Henrichsen	AKR/J	3	148876266	148923333	0	0	1	0	0	0
Deletion	Cahan	AKR/J	3	148997614	148999715	0	0	0	1	0	0
Deletion	Cahan	AKR/J	4	24606698	24610741	0	0	0	1	0	0
Deletion	Agam	AKR/J	4	25214339	25226770	0	0	0	1	0	1
Deletion	Cahan	AKR/J	4	25214679	25227823	0	0	0	1	0	1
Deletion	Cahan	AKR/J	4	26372768	26384884	0	0	0	1	0	0
Deletion	Agam	AKR/J	4	32222227	32231244	0	0	0	0	0	1
Deletion	Cahan	AKR/J	4	34703894	34707917	0	0	0	1	0	0
Deletion	Agam	AKR/J	4	47884178	47935309	0	0	0	0	0	1
Deletion	Cahan	AKR/J	4	58766498	58777826	0	0	0	1	0	0
Deletion	Agam	AKR/J	4	111582278	114008235	0	1	1	1	1	1
Deletion	Cahan	AKR/J	4	111692871	112342494	0	1	1	1	0	1
Deletion	Cutler	AKR/J	4	111736907	112278910	0	1	1	1	0	1
Deletion	Henrichsen	AKR/J	4	111737416	111829550	0	1	1	1	0	1
Deletion	Henrichsen	AKR/J	4	111864895	112118204	0	1	1	1	0	1
Deletion	Henrichsen	AKR/J	4	112143449	112294240	0	1	1	1	0	1
Deletion	Henrichsen	AKR/J	4	112404900	112485258	0	1	1	0	1	1
Deletion	Cahan.complex	AKR/J	4	112452049	113971401	0	1	1	0	1	1
Deletion	Cutler	AKR/J	4	112479253	113059938	0	1	1	0	1	1
Deletion	Henrichsen	AKR/J	4	112506770	112648400	0	1	1	0	1	1
Deletion	Henrichsen	AKR/J	4	112688311	112850908	0	1	1	0	1	1
Deletion	Henrichsen	AKR/J	4	112867434	113043726	0	1	1	0	1	1
Deletion	Henrichsen	AKR/J	4	113119760	113372860	0	1	1	0	1	1
Deletion	Cutler	AKR/J	4	113156355	113375469	0	1	1	0	1	1
Deletion	Henrichsen	AKR/J	4	113410566	113618735	0	0	1	0	1	1
Deletion	Henrichsen	AKR/J	4	113794462	113909938	0	0	1	0	1	1
Deletion	Henrichsen	AKR/J	4	113968563	114021855	0	0	1	0	1	1
Deletion	Agam	AKR/J	4	137508113	137544392	0	0	0	0	0	1
Deletion	Cahan	AKR/J	4	138478188	138487269	0	0	0	1	0	0
Deletion	Agam	AKR/J	4	139201446	139222945	0	0	0	0	0	1
Deletion	Agam	AKR/J	4	139966882	139987486	0	0	0	0	0	1
Deletion	Agam	AKR/J	4	143744899	143760645	0	0	0	1	0	1
Deletion	Cahan	AKR/J	4	143745764	143759070	0	0	0	1	0	1
Deletion	Agam	AKR/J	5	10875595	11812295	0	0	1	0	0	1
Deletion	Henrichsen	AKR/J	5	10876750	11050607	0	0	1	0	0	1
Deletion	Henrichsen	AKR/J	5	23049029	23097378	0	0	1	0	0	0
Deletion	Agam	AKR/J	5	23200151	23357785	0	0	0	0	0	1
Deletion	Henrichsen	AKR/J	5	23494693	23549435	0	0	1	0	0	0
Deletion	Agam	AKR/J	5	49196436	49244995	0	0	0	0	0	1
Deletion	Agam	AKR/J	5	50017958	50024664	0	0	0	0	0	1
Deletion	Cahan	AKR/J	5	54694922	54696830	0	0	0	1	0	0
Deletion	Cahan	AKR/J	5	62166257	62192741	0	0	0	1	0	1
Deletion	Agam	AKR/J	5	62169323	62192626	0	0	0	1	0	1
Deletion	Agam	AKR/J	5	66879299	66893974	0	0	0	0	1	1
Deletion	Cahan.complex	AKR/J	5	66884907	66894059	0	0	0	0	1	1
Deletion	Cahan	AKR/J	5	82915415	82925651	0	0	0	1	0	0
Deletion	Cahan.complex	AKR/J	5	93793610	96258476	0	0	0	0	1	1
Deletion	Agam	AKR/J	5	93833930	96238006	0	0	0	0	1	1
Deletion	Henrichsen	AKR/J	5	104657339	104714048	0	0	1	0	0	0
Deletion	Agam	AKR/J	5	110925226	110935510	0	0	0	1	0	1
Deletion	Cahan	AKR/J	5	110925366	110935510	0	0	0	1	0	1
Deletion	Agam	AKR/J	5	137599771	137633787	0	0	0	0	0	1
Deletion	Agam	AKR/J	5	138270724	138329434	0	0	0	0	0	1
Deletion	Cahan	AKR/J	6	8039897	8052123	0	0	0	1	0	0
Deletion	Agam	AKR/J	6	47060331	47118738	0	0	0	0	0	1
Deletion	Cahan	AKR/J	6	50720733	50723781	0	0	0	1	0	0
Deletion	Cahan.complex	AKR/J	6	68472191	68826276	0	0	1	0	1	1
Deletion	Agam	AKR/J	6	68540701	70649929	0	0	1	1	1	1
Deletion	Henrichsen	AKR/J	6	68699283	68775984	0	0	1	0	1	1
Deletion	Cahan	AKR/J	6	69055707	69079006	0	0	0	1	0	1
Deletion	Cahan.complex	AKR/J	6	69123818	69259682	0	0	0	0	1	1
Deletion	Cahan.complex	AKR/J	6	69316671	69685060	0	0	0	0	1	1
Deletion	Cahan.complex	AKR/J	6	70009905	70096187	0	0	0	0	1	1
Deletion	Cahan.complex	AKR/J	6	70121456	70143795	0	0	0	0	1	1
Deletion	Cahan.complex	AKR/J	6	70446274	70631045	0	0	0	0	1	1
Deletion	Cahan	AKR/J	6	72034823	72039819	0	0	0	1	0	0
Deletion	Henrichsen	AKR/J	6	72199654	72247564	0	0	1	0	0	0
Deletion	Cahan.complex	AKR/J	6	74415084	74433182	0	0	0	0	1	1
Deletion	Agam	AKR/J	6	74420174	74432917	0	0	0	0	1	1
Deletion	Cahan	AKR/J	6	78075158	78077152	0	0	0	1	0	0
Deletion	Agam	AKR/J	6	78626745	78661228	0	0	0	0	0	1
Deletion	Cahan	AKR/J	6	105357465	105365681	0	0	0	1	0	0
Deletion	Henrichsen	AKR/J	6	106175759	106227824	0	0	1	0	0	0
Deletion	Agam	AKR/J	6	111055000	111081909	0	0	0	0	0	1
Deletion	Henrichsen	AKR/J	6	111258951	111305732	0	0	1	0	0	1
Deletion	Agam	AKR/J	6	111259969	111313017	0	0	1	0	0	1
Deletion	Agam	AKR/J	6	125339674	125354771	0	0	0	0	0	1
Deletion	Agam	AKR/J	6	129589177	132040888	1	1	1	1	1	1
Deletion	Cahan	AKR/J	6	129600970	129625315	0	0	0	1	0	1
Deletion	Cahan	AKR/J	6	129745995	129750048	0	0	0	1	0	1
Deletion	Cahan.complex	AKR/J	6	129880109	130336853	1	1	1	0	1	1
Deletion	Cutler	AKR/J	6	129937047	130172371	1	1	1	0	1	1
Deletion	Graubert	AKR/J	6	129947654	130145536	1	1	1	0	1	1
Deletion	Henrichsen	AKR/J	6	129955855	130161134	1	1	1	0	1	1
Deletion	Henrichsen	AKR/J	6	130195876	130306076	0	0	1	0	1	1
Deletion	Henrichsen	AKR/J	6	131259870	131309705	0	0	1	0	0	1
Deletion	Cahan.complex	AKR/J	6	131772093	131976034	0	0	1	0	1	1
Deletion	Henrichsen	AKR/J	6	131780278	131921356	0	0	1	0	1	1
Deletion	Cahan.complex	AKR/J	6	132574793	132622499	0	0	1	0	1	1
Deletion	Agam	AKR/J	6	132581329	133121998	0	0	1	1	1	1
Deletion	Henrichsen	AKR/J	6	132593736	132655462	0	0	1	0	1	1
Deletion	Cahan	AKR/J	6	132877311	132881393	0	0	0	1	0	1
Deletion	Henrichsen	AKR/J	6	133047500	133121840	0	0	1	0	1	1
Deletion	Cahan.complex	AKR/J	6	133082295	133096561	0	0	1	0	1	1
Deletion	Henrichsen	AKR/J	6	135508259	135554461	0	0	1	0	0	0
Deletion	Henrichsen	AKR/J	6	135967695	136019295	0	0	1	0	0	0
Deletion	Henrichsen	AKR/J	6	136625715	136676828	0	0	1	0	0	0
Deletion	Agam	AKR/J	6	137135304	137332027	0	0	0	0	0	1
Deletion	Henrichsen	AKR/J	6	137406369	137461780	0	0	1	0	0	0
Deletion	Agam	AKR/J	6	137572997	137601447	0	0	0	0	0	1
Deletion	Henrichsen	AKR/J	6	139189072	139235954	0	0	1	0	0	0
Deletion	Cahan	AKR/J	6	139581336	139587597	0	0	0	1	0	0
Deletion	Henrichsen	AKR/J	6	145366671	145415260	0	0	1	0	0	1
Deletion	Agam	AKR/J	6	145391229	145533426	0	0	1	0	0	1
Deletion	Agam	AKR/J	6	145628557	145736348	0	0	0	0	0	1
Deletion	Agam	AKR/J	6	146305069	146372979	0	0	0	0	0	1
Deletion	Agam	AKR/J	7	3678674	3850086	0	0	0	0	0	1
Deletion	Agam	AKR/J	7	7159063	10691980	0	0	0	0	0	1
Deletion	Agam	AKR/J	7	12645199	12771955	0	0	0	0	0	1
Deletion	Cutler	AKR/J	7	12925870	12935722	0	1	0	1	0	0
Deletion	Cahan	AKR/J	7	12927734	12935886	0	1	0	1	0	0
Deletion	Agam	AKR/J	7	17841056	18162452	0	0	0	0	0	1
Deletion	Cahan.complex	AKR/J	7	32288670	34262711	0	0	0	0	1	1
Deletion	Agam	AKR/J	7	32451804	34168091	0	0	0	0	1	1
Deletion	Agam	AKR/J	7	37352819	37360741	0	0	0	0	0	1
Deletion	Cahan	AKR/J	7	46739353	46752671	0	0	0	1	0	0
Deletion	Cahan	AKR/J	7	47002284	47007340	0	0	0	1	0	0
Deletion	Agam	AKR/J	7	47050348	47102132	0	0	0	0	0	1
Deletion	Agam	AKR/J	7	47288051	47363019	0	0	1	0	0	1
Deletion	Henrichsen	AKR/J	7	47340256	47419252	0	0	1	0	0	1
Deletion	Agam	AKR/J	7	59472982	59561436	0	0	0	1	0	1
Deletion	Cahan	AKR/J	7	59524016	59531043	0	0	0	1	0	1
Deletion	Agam	AKR/J	7	63685769	63718114	0	0	0	1	0	1
Deletion	Cahan	AKR/J	7	63697619	63717924	0	0	0	1	0	1
Deletion	Cahan	AKR/J	7	66357107	66365253	0	0	0	1	0	1
Deletion	Agam	AKR/J	7	66358150	66366270	0	0	0	1	0	1
Deletion	Cahan.complex	AKR/J	7	67529705	67935671	0	0	1	0	1	1
Deletion	Agam	AKR/J	7	67819385	67919488	0	0	1	0	1	1
Deletion	Henrichsen	AKR/J	7	67828538	67894223	0	0	1	0	1	1
Deletion	Agam	AKR/J	7	68087453	68141113	0	0	0	0	1	1
Deletion	Cahan.complex	AKR/J	7	68089896	68100108	0	0	0	0	1	1
Deletion	Cahan	AKR/J	7	70970499	70975477	0	0	0	1	0	0
Deletion	Agam	AKR/J	7	73404424	73428097	0	0	0	0	0	1
Deletion	Agam	AKR/J	7	73458901	73466789	0	0	0	1	0	1
Deletion	Cahan	AKR/J	7	73459286	73465252	0	0	0	1	0	1
Deletion	Cahan	AKR/J	7	97671333	97684512	0	0	0	1	0	0
Deletion	Agam	AKR/J	7	110628678	110705079	0	0	0	0	0	1
Deletion	Henrichsen	AKR/J	7	110821993	110890896	0	0	1	0	1	1
Deletion	Cahan.complex	AKR/J	7	110840304	110851519	0	0	1	0	1	1
Deletion	Agam	AKR/J	7	110841254	111067472	0	0	1	0	1	1
Deletion	Henrichsen	AKR/J	7	111018791	111077332	0	0	1	0	0	1
Deletion	Cahan.complex	AKR/J	7	111388447	111510199	1	1	1	0	1	1
Deletion	Agam	AKR/J	7	111389576	111508677	1	1	1	0	1	1
Deletion	Graubert	AKR/J	7	111395845	111517937	1	1	1	0	1	1
Deletion	Cutler	AKR/J	7	111427499	111507027	1	1	1	0	1	1
Deletion	Henrichsen	AKR/J	7	111427821	111517937	1	1	1	0	1	1
Deletion	Cutler	AKR/J	7	111644744	111685367	0	1	0	0	1	1
Deletion	Agam	AKR/J	7	111645387	111693829	0	1	0	0	1	1
Deletion	Cahan.complex	AKR/J	7	111673647	111699019	0	1	0	0	1	1
Deletion	Agam	AKR/J	7	112979074	113473904	0	1	1	0	0	1
Deletion	Henrichsen	AKR/J	7	113225695	113429675	0	1	1	0	0	1
Deletion	Cutler	AKR/J	7	113277686	113329315	0	1	1	0	0	1
Deletion	Cutler	AKR/J	7	113359862	113472301	0	1	1	0	0	1
Deletion	Agam	AKR/J	7	114247999	114293727	0	0	1	0	0	1
Deletion	Henrichsen	AKR/J	7	114248432	114317850	0	0	1	0	0	1
Deletion	Henrichsen	AKR/J	7	132570478	132628552	0	0	1	0	0	0
Deletion	Henrichsen	AKR/J	8	31522886	31587619	0	0	1	0	0	1
Deletion	Agam	AKR/J	8	31552475	31600758	0	0	1	0	0	1
Deletion	Henrichsen	AKR/J	8	32016277	32067135	0	0	1	0	0	0
Deletion	Henrichsen	AKR/J	8	32128550	32208476	0	0	1	0	0	0
Deletion	Agam	AKR/J	8	32606601	32655087	0	0	0	0	0	1
Deletion	Henrichsen	AKR/J	8	33732857	33786683	0	0	1	0	0	0
Deletion	Agam	AKR/J	8	35537954	35593878	0	0	0	0	0	1
Deletion	Cahan.complex	AKR/J	8	36334633	36355977	0	0	0	0	1	1
Deletion	Agam	AKR/J	8	36336388	36360410	0	0	0	0	1	1
Deletion	Henrichsen	AKR/J	8	36668882	36716504	0	0	1	0	0	0
Deletion	Henrichsen	AKR/J	8	37525353	37581020	0	0	1	0	0	0
Deletion	Henrichsen	AKR/J	8	37667341	37718055	0	0	1	0	0	0
Deletion	Henrichsen	AKR/J	8	37800039	37846925	0	0	1	0	0	0
Deletion	Cahan.complex	AKR/J	8	38883244	38894331	0	0	1	0	1	0
Deletion	Henrichsen	AKR/J	8	38884308	39006415	0	0	1	0	1	0
Deletion	Agam	AKR/J	8	42091621	42118946	0	0	0	0	0	1
Deletion	Cahan	AKR/J	8	65788969	65804363	0	0	0	1	0	0
Deletion	Cahan	AKR/J	8	72486293	72488315	0	0	0	1	0	0
Deletion	Henrichsen	AKR/J	8	83445236	83495538	0	0	1	0	0	0
Deletion	Cahan	AKR/J	8	84109687	84118815	0	0	0	1	0	0
Deletion	Henrichsen	AKR/J	8	84820599	84877336	0	0	1	0	0	0
Deletion	Agam	AKR/J	8	85662272	85783806	0	0	0	0	0	1
Deletion	Henrichsen	AKR/J	8	85977627	86065159	0	0	1	1	0	1
Deletion	Agam	AKR/J	8	86004782	86102855	0	0	1	1	0	1
Deletion	Cahan	AKR/J	8	86010465	86035736	0	0	1	1	0	1
Deletion	Henrichsen	AKR/J	8	86782788	86837054	0	0	1	0	0	0
Deletion	Henrichsen	AKR/J	8	91988117	92050704	0	0	1	0	0	0
Deletion	Agam	AKR/J	8	92362117	92466165	0	0	0	1	0	1
Deletion	Cahan	AKR/J	8	92418020	92449488	0	0	0	1	0	1
Deletion	Cahan	AKR/J	8	92686080	92690158	0	0	0	1	0	0
Deletion	Henrichsen	AKR/J	8	93832029	93909121	0	0	1	0	0	0
Deletion	Henrichsen	AKR/J	8	95264208	95310790	0	0	1	0	0	0
Deletion	Henrichsen	AKR/J	8	95562347	95627734	0	0	1	0	0	0
Deletion	Cahan	AKR/J	8	109307726	109312627	0	0	0	1	0	0
Deletion	Cahan	AKR/J	8	125991103	126002433	0	0	0	1	0	0
Deletion	Cahan	AKR/J	9	5191849	5200965	0	0	0	1	0	0
Deletion	Cahan	AKR/J	9	32685263	32692313	0	0	0	1	0	0
Deletion	Cahan	AKR/J	9	34876559	34900924	0	0	0	1	0	1
Deletion	Agam	AKR/J	9	34877829	34900954	0	0	0	1	0	1
Deletion	Agam	AKR/J	9	38077898	38234521	0	0	0	0	0	1
Deletion	Henrichsen	AKR/J	9	41302890	41349227	0	0	1	0	0	0
Deletion	Henrichsen	AKR/J	9	41781842	41826086	0	0	1	0	1	1
Deletion	Cahan.complex	AKR/J	9	41807238	41822407	0	0	1	0	1	1
Deletion	Agam	AKR/J	9	41810038	41836019	0	0	1	0	1	1
Deletion	Henrichsen	AKR/J	9	42000474	42053244	0	0	1	0	0	0
Deletion	Agam	AKR/J	9	62386655	62598076	0	0	0	0	0	1
Deletion	Cahan	AKR/J	9	65830070	65833059	0	0	0	1	0	0
Deletion	Cahan	AKR/J	9	80995439	81003474	0	0	0	1	0	0
Deletion	Agam	AKR/J	9	81556703	81654961	0	0	0	0	0	1
Deletion	Agam	AKR/J	9	81949075	81986884	0	0	0	0	0	1
Deletion	Cahan	AKR/J	9	99260734	99263800	0	0	0	1	0	0
Deletion	Agam	AKR/J	9	103923836	103938609	0	0	0	0	0	1
Deletion	Agam	AKR/J	9	104299937	104439360	0	0	0	0	1	1
Deletion	Cahan.complex	AKR/J	9	104340058	104349245	0	0	0	0	1	1
Deletion	Agam	AKR/J	9	104883856	105319458	0	0	1	0	0	1
Deletion	Henrichsen	AKR/J	9	105199240	105253788	0	0	1	0	0	1
Deletion	Henrichsen	AKR/J	9	105618550	105680152	0	0	1	0	0	0
Deletion	Cahan	AKR/J	9	105965693	105973793	0	0	0	1	0	0
Deletion	Cahan	AKR/J	9	106991901	106996860	0	0	0	1	0	0
Deletion	Henrichsen	AKR/J	9	107254789	107326783	0	0	1	0	0	0
Deletion	Henrichsen	AKR/J	9	115260443	115327032	0	0	1	0	0	0
Deletion	Agam	AKR/J	9	115383215	115505963	0	0	0	0	0	1
Deletion	Agam	AKR/J	9	117878712	117908792	0	0	0	1	0	1
Deletion	Cahan	AKR/J	9	117897911	117910213	0	0	0	1	0	1
Deletion	Cahan	AKR/J	9	120036608	120041561	0	0	0	1	0	0
Deletion	Agam	AKR/J	9	121129963	121150960	0	0	0	0	0	1
Deletion	Agam	AKR/J	10	7230602	7236681	0	0	0	0	0	1
Deletion	Agam	AKR/J	10	8482622	8486063	0	0	0	0	0	1
Deletion	Cahan	AKR/J	10	13960570	13963530	0	0	0	1	0	0
Deletion	Cahan	AKR/J	10	15150103	15192866	0	0	0	1	0	1
Deletion	Agam	AKR/J	10	15151619	15190537	0	0	0	1	0	1
Deletion	Henrichsen	AKR/J	10	17709006	17762216	0	0	1	0	0	0
Deletion	Agam	AKR/J	10	20464433	20486273	0	0	0	0	0	1
Deletion	Agam	AKR/J	10	81125329	81458908	0	0	0	0	0	1
Deletion	Cutler	AKR/J	10	81536357	81571610	0	1	0	0	0	0
Deletion	Agam	AKR/J	10	88387820	88433352	0	0	0	0	0	1
Deletion	Cahan	AKR/J	10	88930852	88934911	0	0	0	1	0	0
Deletion	Agam	AKR/J	10	92811102	93103092	0	0	1	0	1	1
Deletion	Henrichsen	AKR/J	10	92826355	92885369	0	0	1	0	0	1
Deletion	Henrichsen	AKR/J	10	92964605	93024764	0	0	1	0	0	1
Deletion	Henrichsen	AKR/J	10	93041301	93095328	0	0	1	0	1	1
Deletion	Cahan.complex	AKR/J	10	93058794	93100502	0	0	1	0	1	1
Deletion	Agam	AKR/J	10	93552894	93618624	0	0	0	0	0	1
Deletion	Cahan	AKR/J	10	97080191	97085300	0	0	0	1	0	0
Deletion	Agam	AKR/J	10	99008245	99098918	0	0	0	0	0	1
Deletion	Cahan	AKR/J	10	99712152	99717121	0	0	0	1	0	0
Deletion	Agam	AKR/J	10	117661217	117722166	0	0	0	0	0	1
Deletion	Agam	AKR/J	10	117759481	117790863	0	0	0	0	0	1
Deletion	Agam	AKR/J	11	17716384	17774368	0	0	0	0	0	1
Deletion	Cahan	AKR/J	11	18080335	18091431	0	0	0	1	0	0
Deletion	Agam	AKR/J	11	18154846	18605420	0	0	0	0	0	1
Deletion	Cahan	AKR/J	11	21866320	21872407	0	0	0	1	0	0
Deletion	Henrichsen	AKR/J	11	29526680	29583372	0	0	1	0	0	0
Deletion	Cahan	AKR/J	11	30580023	30582968	0	0	0	1	0	0
Deletion	Agam	AKR/J	11	31590208	31599287	0	0	0	0	0	1
Deletion	Henrichsen	AKR/J	11	31806237	31857530	0	0	1	0	0	1
Deletion	Agam	AKR/J	11	31835968	31860813	0	0	1	0	0	1
Deletion	Agam	AKR/J	11	32466895	32487471	0	0	0	0	0	1
Deletion	Agam	AKR/J	11	57133976	57367208	0	0	0	0	0	1
Deletion	Agam	AKR/J	11	58396551	58477048	0	0	0	0	0	1
Deletion	Agam	AKR/J	11	58609065	58690862	0	0	0	0	0	1
Deletion	Agam	AKR/J	11	70968233	71136233	1	1	1	0	1	1
Deletion	Cahan.complex	AKR/J	11	70969283	71146838	1	1	1	0	1	1
Deletion	Graubert	AKR/J	11	70979768	71102402	1	1	1	0	1	1
Deletion	Henrichsen	AKR/J	11	70979768	71102402	1	1	1	0	1	1
Deletion	Cutler	AKR/J	11	71014299	71107103	1	1	1	0	1	1
Deletion	Agam	AKR/J	11	82792177	82851689	0	0	1	0	1	1
Deletion	Cahan.complex	AKR/J	11	82807221	82847824	0	0	1	0	1	1
Deletion	Henrichsen	AKR/J	11	82809976	82891170	0	0	1	0	1	1
Deletion	Cahan.complex	AKR/J	11	83484277	83508503	0	0	0	0	1	1
Deletion	Agam	AKR/J	11	83486977	83515814	0	0	0	0	1	1
Deletion	Agam	AKR/J	11	88762814	89039331	0	0	0	0	0	1
Deletion	Henrichsen	AKR/J	11	89503180	89550419	0	0	1	0	1	1
Deletion	Cahan.complex	AKR/J	11	89540928	89553054	0	0	1	0	1	1
Deletion	Agam	AKR/J	11	89544981	89558533	0	0	1	0	1	1
Deletion	Agam	AKR/J	11	89850317	89903517	0	0	0	0	0	1
Deletion	Cahan	AKR/J	11	89985451	89989505	0	0	0	1	0	0
Deletion	Henrichsen	AKR/J	11	93212371	93258550	0	0	1	0	0	0
Deletion	Henrichsen	AKR/J	11	93338576	93426277	0	0	1	0	0	0
Deletion	Agam	AKR/J	11	94650186	94687961	0	0	0	0	0	1
Deletion	Cahan	AKR/J	11	111064989	111087329	0	0	0	1	0	0
Deletion	Agam	AKR/J	12	10147509	10169800	0	0	0	0	0	1
Deletion	Cahan	AKR/J	12	25584559	25592593	0	0	0	1	0	0
Deletion	Agam	AKR/J	12	27173238	27236810	0	0	0	0	1	1
Deletion	Cahan.complex	AKR/J	12	27203325	27213454	0	0	0	0	1	1
Deletion	Agam	AKR/J	12	27425512	27453729	0	0	1	0	0	1
Deletion	Henrichsen	AKR/J	12	27443985	27498304	0	0	1	0	0	1
Deletion	Henrichsen	AKR/J	12	28978183	29065746	0	0	1	0	0	0
Deletion	Henrichsen	AKR/J	12	29338982	29393948	0	0	1	0	0	0
Deletion	Cahan	AKR/J	12	30151898	30156120	0	0	0	1	0	0
Deletion	Henrichsen	AKR/J	12	30947105	30991815	0	0	1	0	0	0
Deletion	Henrichsen	AKR/J	12	31027578	31086691	0	0	1	0	0	0
Deletion	Cahan	AKR/J	12	48798872	48802797	0	0	0	1	0	0
Deletion	Cahan	AKR/J	12	52957457	52960405	0	0	0	1	0	0
Deletion	Cahan	AKR/J	12	53139063	53148323	0	0	0	1	0	1
Deletion	Agam	AKR/J	12	53141718	53148511	0	0	0	1	0	1
Deletion	Agam	AKR/J	12	89237344	89407566	0	0	0	0	0	1
Deletion	Henrichsen	AKR/J	12	102414767	102528484	0	0	1	0	0	0
Deletion	Cahan.complex	AKR/J	12	104947847	105198570	0	1	1	0	1	1
Deletion	Agam	AKR/J	12	104953542	105196085	0	1	1	0	1	1
Deletion	Henrichsen	AKR/J	12	104973157	105030674	0	0	1	0	1	1
Deletion	Cutler	AKR/J	12	105030715	105185372	0	1	0	0	1	1
Deletion	Agam	AKR/J	12	108559466	108582437	0	0	0	0	0	1
Deletion	Cahan	AKR/J	12	110360672	110381130	0	0	0	1	0	0
Deletion	Cahan	AKR/J	12	112746056	112754196	0	0	0	1	0	0
Deletion	Cahan	AKR/J	12	113305225	113309359	0	0	0	1	0	0
Deletion	Cahan.complex	AKR/J	12	114813474	115949312	0	1	1	0	1	1
Deletion	Agam	AKR/J	12	115119648	117135088	0	1	1	0	1	1
Deletion	Henrichsen	AKR/J	12	115173879	115276346	0	0	1	0	1	1
Deletion	Henrichsen	AKR/J	12	115301168	115377266	0	1	1	0	1	1
Deletion	Cutler	AKR/J	12	115334424	115368700	0	1	1	0	1	1
Deletion	Henrichsen	AKR/J	12	115644502	115705076	0	0	1	0	1	1
Deletion	Henrichsen	AKR/J	12	115776174	115842814	0	0	1	0	1	1
Deletion	Cahan.complex	AKR/J	12	115980745	116158352	0	0	0	0	1	1
Deletion	Cahan.complex	AKR/J	12	116302552	117259663	0	1	1	0	1	1
Deletion	Henrichsen	AKR/J	12	116431140	116496087	0	0	1	0	1	1
Deletion	Cutler	AKR/J	12	116506075	116568904	0	1	1	0	1	1
Deletion	Henrichsen	AKR/J	12	116534065	116607475	0	1	1	0	1	1
Deletion	Cahan	AKR/J	13	10366200	10373470	0	0	0	1	0	0
Deletion	Agam	AKR/J	13	12676941	13343531	0	0	0	1	0	1
Deletion	Cahan	AKR/J	13	12701366	12713566	0	0	0	1	0	1
Deletion	Cahan	AKR/J	13	14340806	14343763	0	0	0	1	0	0
Deletion	Cahan	AKR/J	13	15295832	15299970	0	0	0	1	0	0
Deletion	Agam	AKR/J	13	16473287	16613736	0	0	0	0	0	1
Deletion	Cahan	AKR/J	13	17880551	17884638	0	0	0	1	0	0
Deletion	Agam	AKR/J	13	17959482	18123013	0	0	0	1	0	1
Deletion	Cahan	AKR/J	13	17959629	17968717	0	0	0	1	0	1
Deletion	Agam	AKR/J	13	18179576	18199131	0	0	0	1	0	1
Deletion	Cahan	AKR/J	13	18179851	18182910	0	0	0	1	0	1
Deletion	Graubert	AKR/J	13	27981895	28089723	1	0	0	1	0	0
Deletion	Cahan	AKR/J	13	28058921	28067092	1	0	0	1	0	0
Deletion	Cahan	AKR/J	13	31548423	31552583	0	0	0	1	0	0
Deletion	Cahan	AKR/J	13	36065273	36069314	0	0	0	1	0	0
Deletion	Cahan	AKR/J	13	51431741	51436855	0	0	0	1	0	0
Deletion	Henrichsen	AKR/J	13	64052230	64100972	0	0	1	0	0	0
Deletion	Agam	AKR/J	13	67133421	67158549	0	0	0	0	0	1
Deletion	Agam	AKR/J	13	67262409	67288611	0	0	0	0	0	1
Deletion	Henrichsen	AKR/J	13	67465368	67542344	0	0	1	1	1	0
Deletion	Cahan.complex	AKR/J	13	67473941	67496211	0	0	1	0	1	0
Deletion	Cahan	AKR/J	13	67536960	67548142	0	0	1	1	0	0
Deletion	Cahan	AKR/J	13	68248142	68310024	0	0	0	1	0	0
Deletion	Henrichsen	AKR/J	13	70089888	70141638	0	0	1	0	0	0
Deletion	Agam	AKR/J	13	76050374	76079504	0	0	0	1	0	1
Deletion	Cahan	AKR/J	13	76065575	76071521	0	0	0	1	0	1
Deletion	Cahan	AKR/J	13	77939358	77944478	0	0	0	1	0	0
Deletion	Cahan	AKR/J	13	84949870	84970159	0	0	0	1	0	0
Deletion	Agam	AKR/J	13	87170055	87372065	0	0	0	0	1	1
Deletion	Cahan.complex	AKR/J	13	87306457	87347052	0	0	0	0	1	1
Deletion	Henrichsen	AKR/J	13	104138240	104198554	0	0	1	0	0	0
Deletion	Agam	AKR/J	13	119112614	119178527	0	0	0	0	0	1
Deletion	Cahan	AKR/J	14	14718669	14721712	0	0	0	1	0	0
Deletion	Cahan	AKR/J	14	23319419	23326537	0	0	0	1	0	0
Deletion	Agam	AKR/J	14	26694081	27112147	1	1	1	0	0	1
Deletion	Graubert	AKR/J	14	26696175	27111449	1	1	1	0	0	1
Deletion	Henrichsen	AKR/J	14	26696175	27105130	1	1	1	0	0	1
Deletion	Cutler	AKR/J	14	26701644	27112286	1	1	1	0	0	1
Deletion	Henrichsen	AKR/J	14	46573496	46627585	0	0	1	0	0	0
Deletion	Agam	AKR/J	14	50101611	50122219	0	0	0	0	0	1
Deletion	Cahan.complex	AKR/J	14	51560786	51603369	0	0	0	0	1	1
Deletion	Agam	AKR/J	14	51564753	51595901	0	0	0	0	1	1
Deletion	Agam	AKR/J	14	52445244	52604177	0	0	1	1	1	1
Deletion	Cahan.complex	AKR/J	14	52448764	52483388	0	0	1	0	1	1
Deletion	Henrichsen	AKR/J	14	52463926	52511066	0	0	1	1	1	1
Deletion	Cahan	AKR/J	14	52495473	52502687	0	0	1	1	0	1
Deletion	Cahan.complex	AKR/J	14	52574731	52592940	0	0	0	0	1	1
Deletion	Cahan	AKR/J	14	52999934	53002967	0	0	0	1	0	0
Deletion	Cahan.complex	AKR/J	14	53363285	54415362	0	0	1	0	1	1
Deletion	Agam	AKR/J	14	53408502	54505842	0	0	1	0	1	1
Deletion	Henrichsen	AKR/J	14	54257462	54356909	0	0	1	0	1	1
Deletion	Cahan	AKR/J	14	69872844	70089940	1	1	1	1	0	0
Deletion	Graubert	AKR/J	14	69876446	70085698	1	1	1	1	0	0
Deletion	Henrichsen	AKR/J	14	69881897	69932673	1	1	1	1	0	0
Deletion	Cutler	AKR/J	14	69891300	70082973	1	1	1	1	0	0
Deletion	Henrichsen	AKR/J	14	69951851	69998273	1	1	1	1	0	0
Deletion	Henrichsen	AKR/J	14	70018653	70085698	1	1	1	1	0	0
Deletion	Cahan	AKR/J	14	75351782	75356854	0	0	0	1	0	0
Deletion	Cahan	AKR/J	14	81009300	81012320	0	0	0	1	0	0
Deletion	Cahan	AKR/J	14	87852247	87856382	0	0	0	1	0	0
Deletion	Cahan	AKR/J	14	89284058	89287145	0	0	0	1	0	0
Deletion	Henrichsen	AKR/J	14	90605106	90685369	0	0	1	1	0	0
Deletion	Cahan	AKR/J	14	90612718	90615899	0	0	1	1	0	0
Deletion	Cahan	AKR/J	14	93019397	93022481	0	0	0	1	0	0
Deletion	Cahan	AKR/J	14	94733790	94736731	0	0	0	1	0	0
Deletion	Cahan	AKR/J	14	96129428	96135405	0	0	0	1	0	0
Deletion	Cahan	AKR/J	14	97355513	97361550	0	0	0	1	0	0
Deletion	Cahan	AKR/J	14	97404310	97417441	0	0	0	1	0	0
Deletion	Cahan	AKR/J	14	99491125	99493064	0	0	0	1	0	0
Deletion	Cahan	AKR/J	14	101071382	101085603	0	0	0	1	0	0
Deletion	Cahan	AKR/J	14	111197383	111203416	0	0	0	1	0	0
Deletion	Cahan	AKR/J	14	112886375	112895474	0	0	0	1	0	0
Deletion	Agam	AKR/J	15	5894544	5913620	0	0	0	1	0	1
Deletion	Cahan	AKR/J	15	5895984	5907062	0	0	0	1	0	1
Deletion	Agam	AKR/J	15	39681565	39695638	0	0	0	0	0	1
Deletion	Henrichsen	AKR/J	15	41675509	41741593	0	0	1	0	0	0
Deletion	Agam	AKR/J	15	49341601	49393142	0	0	0	0	0	1
Deletion	Cahan	AKR/J	15	69300903	69303008	0	0	0	1	0	0
Deletion	Agam	AKR/J	15	79045221	79056778	0	0	0	0	0	1
Deletion	Henrichsen	AKR/J	15	79745739	79823858	0	0	1	0	0	0
Deletion	Agam	AKR/J	15	85746176	85771034	0	0	0	0	0	1
Deletion	Cahan	AKR/J	15	89962241	89969299	0	0	0	1	0	0
Deletion	Cahan	AKR/J	15	89975484	89977505	0	0	0	1	0	0
Deletion	Henrichsen	AKR/J	16	5863109	5920633	0	0	1	0	0	0
Deletion	Henrichsen	AKR/J	16	6382593	6443924	0	0	1	0	0	0
Deletion	Henrichsen	AKR/J	16	6641211	6699596	0	0	1	0	0	0
Deletion	Henrichsen	AKR/J	16	7205314	7249358	0	0	1	0	0	0
Deletion	Henrichsen	AKR/J	16	9849739	9898947	0	0	1	0	0	0
Deletion	Cahan	AKR/J	16	31736283	31740375	0	0	0	1	0	1
Deletion	Agam	AKR/J	16	31737428	31739683	0	0	0	1	0	1
Deletion	Henrichsen	AKR/J	16	38943623	38991176	0	0	1	0	0	0
Deletion	Henrichsen	AKR/J	16	44789009	44871455	0	0	1	0	1	1
Deletion	Agam	AKR/J	16	44792271	44907654	0	0	1	0	1	1
Deletion	Cahan.complex	AKR/J	16	44817019	44876911	0	0	1	0	1	1
Deletion	Cahan.complex	AKR/J	16	45061623	45071703	0	0	0	0	1	1
Deletion	Agam	AKR/J	16	45064756	45068152	0	0	0	0	1	1
Deletion	Agam	AKR/J	16	89927923	89932483	0	0	0	1	0	1
Deletion	Cahan	AKR/J	16	89929803	89932873	0	0	0	1	0	1
Deletion	Agam	AKR/J	17	7504478	7638455	0	0	0	0	0	1
Deletion	Agam	AKR/J	17	13215864	13842475	0	0	0	0	1	1
Deletion	Cahan.complex	AKR/J	17	13230360	13662510	0	0	0	0	1	1
Deletion	Agam	AKR/J	17	21259136	21388016	0	0	0	0	1	1
Deletion	Cahan.complex	AKR/J	17	21374798	21419597	0	0	0	0	1	1
Deletion	Henrichsen	AKR/J	17	24019360	24099798	0	0	1	0	0	0
Deletion	Cahan	AKR/J	17	26806504	26809660	0	0	0	1	0	0
Deletion	Agam	AKR/J	17	27425039	27587346	0	0	0	0	0	1
Deletion	Agam	AKR/J	17	29238777	29246678	0	0	0	0	0	1
Deletion	Agam	AKR/J	17	33302201	33339599	0	0	0	0	0	1
Deletion	Agam	AKR/J	17	34377723	34444417	0	0	0	0	0	1
Deletion	Henrichsen	AKR/J	17	34453893	34507752	0	0	1	0	0	0
Deletion	Agam	AKR/J	17	35465883	35613431	0	0	0	0	1	1
Deletion	Cahan.complex	AKR/J	17	35471303	35614524	0	0	0	0	1	1
Deletion	Cahan	AKR/J	17	35870259	35873307	0	0	0	1	0	0
Deletion	Henrichsen	AKR/J	17	36781956	36840078	0	0	1	1	0	1
Deletion	Cahan	AKR/J	17	36791831	36830542	0	0	1	1	0	1
Deletion	Agam	AKR/J	17	36792655	36909308	0	0	1	1	1	1
Deletion	Cahan.complex	AKR/J	17	36861988	36904478	0	0	0	0	1	1
Deletion	Cahan	AKR/J	17	50034278	50039450	0	0	0	1	0	0
Deletion	Cahan	AKR/J	17	75124237	75127237	0	0	0	1	0	0
Deletion	Henrichsen	AKR/J	17	79127564	79182097	0	0	1	0	0	0
Deletion	Cahan	AKR/J	17	79868714	79874873	0	0	0	1	0	0
Deletion	Agam	AKR/J	18	6194673	6200328	0	0	0	1	0	1
Deletion	Cahan	AKR/J	18	6196669	6199623	0	0	0	1	0	1
Deletion	Cahan	AKR/J	18	9543069	9546206	0	0	0	1	0	0
Deletion	Agam	AKR/J	18	10608273	10619644	0	0	0	0	0	1
Deletion	Cahan	AKR/J	18	13369858	13371728	0	0	0	1	0	0
Deletion	Cahan	AKR/J	18	26472615	26474565	0	0	0	1	0	0
Deletion	Cahan.complex	AKR/J	18	28392984	28415366	0	0	0	0	1	1
Deletion	Agam	AKR/J	18	28403718	28416436	0	0	0	0	1	1
Deletion	Henrichsen	AKR/J	18	44795529	44852394	0	0	1	0	0	0
Deletion	Cahan	AKR/J	18	48251983	48257042	0	0	0	1	0	0
Deletion	Agam	AKR/J	18	66336260	66355713	0	0	0	0	0	1
Deletion	Agam	AKR/J	18	72222178	72230078	0	0	0	0	0	1
Deletion	Henrichsen	AKR/J	18	75681699	75733502	0	0	1	0	0	0
Deletion	Cahan	AKR/J	18	76004108	76012142	0	0	0	1	0	0
Deletion	Cahan	AKR/J	19	15955259	15959356	0	0	0	1	0	0
Deletion	Agam	AKR/J	19	17287381	17435935	0	0	1	0	1	1
Deletion	Cahan.complex	AKR/J	19	17302085	17326431	0	0	1	0	1	1
Deletion	Henrichsen	AKR/J	19	17310844	17358937	0	0	1	0	1	1
Deletion	Henrichsen	AKR/J	19	17368659	17433908	0	0	1	0	0	1
Deletion	Agam	AKR/J	19	23637571	23673828	0	0	0	0	0	1
Deletion	Cutler	AKR/J	19	36992584	37032083	0	1	0	0	0	0
Deletion	Cutler	AKR/J	19	37318631	37445522	0	1	0	0	0	0
Deletion	Henrichsen	AKR/J	19	38083337	38130498	0	0	1	0	0	0
Deletion	Henrichsen	AKR/J	19	39345956	39464075	0	0	1	1	0	0
Deletion	Cahan	AKR/J	19	39405340	39421619	0	0	1	1	0	0
Deletion	Cahan	AKR/J	19	47668361	47677576	0	0	0	1	0	0
Deletion	Agam	AKR/J	19	57305209	57325944	0	0	0	0	0	1
Deletion	Cahan	AKR/J	19	59511424	59517550	0	0	0	1	0	0
Deletion	Agam	BALB/cJ	1	5100108	5104593	-1	0	-1	-1	-1	1
Deletion	Agam	BALB/cJ	1	7889967	7927831	-1	0	-1	-1	-1	1
Deletion	Agam	BALB/cJ	1	111637525	111701053	-1	0	-1	-1	-1	1
Deletion	Agam	BALB/cJ	1	172976897	173046734	-1	0	-1	-1	-1	1
Deletion	Agam	BALB/cJ	1	174195429	174235972	-1	0	-1	-1	-1	1
Deletion	Agam	BALB/cJ	1	176224709	176369893	-1	0	-1	-1	-1	1
Deletion	Agam	BALB/cJ	1	191619673	191644619	-1	0	-1	-1	-1	1
Deletion	Agam	BALB/cJ	2	83654542	83832872	-1	0	-1	-1	-1	1
Deletion	Agam	BALB/cJ	2	85971665	85987792	-1	0	-1	-1	-1	1
Deletion	Agam	BALB/cJ	2	89051172	89085489	-1	0	-1	-1	-1	1
Deletion	Agam	BALB/cJ	2	100291896	100617218	-1	0	-1	-1	-1	1
Deletion	Agam	BALB/cJ	2	118451961	118483708	-1	0	-1	-1	-1	1
Deletion	Agam	BALB/cJ	2	122858235	122896886	-1	0	-1	-1	-1	1
Deletion	Agam	BALB/cJ	2	146022461	146028289	-1	0	-1	-1	-1	1
Deletion	Agam	BALB/cJ	2	153897030	153909621	-1	0	-1	-1	-1	1
Deletion	Agam	BALB/cJ	2	155875129	155892153	-1	0	-1	-1	-1	1
Deletion	Agam	BALB/cJ	3	15334921	15806177	-1	0	-1	-1	-1	1
Deletion	Agam	BALB/cJ	3	48190352	48199478	-1	0	-1	-1	-1	1
Deletion	Agam	BALB/cJ	3	49054189	49169311	-1	0	-1	-1	-1	1
Deletion	Agam	BALB/cJ	3	87094784	87267998	-1	0	-1	-1	-1	1
Deletion	Agam	BALB/cJ	3	88571199	88705355	-1	0	-1	-1	-1	1
Deletion	Cutler	BALB/cJ	3	90519541	90793740	-1	1	-1	-1	-1	0
Deletion	Agam	BALB/cJ	3	92008940	92095588	-1	0	-1	-1	-1	1
Deletion	Agam	BALB/cJ	3	105931168	106113373	-1	1	-1	-1	-1	1
Deletion	Cutler	BALB/cJ	3	105933492	106064780	-1	1	-1	-1	-1	1
Deletion	Agam	BALB/cJ	3	125554201	125603338	-1	0	-1	-1	-1	1
Deletion	Agam	BALB/cJ	3	126685401	126753661	-1	0	-1	-1	-1	1
Deletion	Agam	BALB/cJ	3	126853524	126990495	-1	0	-1	-1	-1	1
Deletion	Agam	BALB/cJ	3	127054272	127129102	-1	0	-1	-1	-1	1
Deletion	Agam	BALB/cJ	3	127356943	127410482	-1	0	-1	-1	-1	1
Deletion	Agam	BALB/cJ	3	127583008	127628406	-1	0	-1	-1	-1	1
Deletion	Agam	BALB/cJ	3	127718528	127751958	-1	0	-1	-1	-1	1
Deletion	Agam	BALB/cJ	4	10676447	10685458	-1	0	-1	-1	-1	1
Deletion	Agam	BALB/cJ	4	25214339	25226770	-1	0	-1	-1	-1	1
Deletion	Agam	BALB/cJ	4	30296560	30302138	-1	0	-1	-1	-1	1
Deletion	Agam	BALB/cJ	4	32133338	32231244	-1	0	-1	-1	-1	1
Deletion	Agam	BALB/cJ	4	41737984	42665844	-1	0	-1	-1	-1	1
Deletion	Agam	BALB/cJ	4	42726257	42788662	-1	0	-1	-1	-1	1
Deletion	Agam	BALB/cJ	4	60052991	61524136	-1	1	-1	-1	-1	1
Deletion	Cutler	BALB/cJ	4	61491710	61518228	-1	1	-1	-1	-1	1
Deletion	Cutler	BALB/cJ	4	111726014	112278910	-1	1	-1	-1	-1	1
Deletion	Agam	BALB/cJ	4	111726032	114021203	-1	1	-1	-1	-1	1
Deletion	Cutler	BALB/cJ	4	112496780	113530767	-1	1	-1	-1	-1	1
Deletion	Agam	BALB/cJ	4	121411365	122203142	-1	1	-1	-1	-1	1
Deletion	Cutler	BALB/cJ	4	121648456	121821579	-1	1	-1	-1	-1	1
Deletion	Cutler	BALB/cJ	4	136607219	136672513	-1	1	-1	-1	-1	0
Deletion	Agam	BALB/cJ	4	137509338	137537806	-1	0	-1	-1	-1	1
Deletion	Agam	BALB/cJ	4	138212593	138279630	-1	0	-1	-1	-1	1
Deletion	Agam	BALB/cJ	4	154211323	154242597	-1	0	-1	-1	-1	1
Deletion	Agam	BALB/cJ	5	5111001	5114345	-1	0	-1	-1	-1	1
Deletion	Agam	BALB/cJ	5	10850394	11931236	-1	1	-1	-1	-1	1
Deletion	Cutler	BALB/cJ	5	10861878	11050624	-1	1	-1	-1	-1	1
Deletion	Agam	BALB/cJ	5	14901698	15221921	-1	0	-1	-1	-1	1
Deletion	Agam	BALB/cJ	5	22684921	22701097	-1	0	-1	-1	-1	1
Deletion	Agam	BALB/cJ	5	23200151	23239472	-1	0	-1	-1	-1	1
Deletion	Agam	BALB/cJ	5	23306797	23379674	-1	0	-1	-1	-1	1
Deletion	Agam	BALB/cJ	5	44107542	44127875	-1	0	-1	-1	-1	1
Deletion	Agam	BALB/cJ	5	49204391	49244995	-1	0	-1	-1	-1	1
Deletion	Agam	BALB/cJ	5	63736913	63794245	-1	0	-1	-1	-1	1
Deletion	Agam	BALB/cJ	5	75128770	75156018	-1	0	-1	-1	-1	1
Deletion	Agam	BALB/cJ	5	88653877	88663462	-1	0	-1	-1	-1	1
Deletion	Agam	BALB/cJ	5	93839210	96240381	-1	0	-1	-1	-1	1
Deletion	Agam	BALB/cJ	5	105009392	105349533	-1	0	-1	-1	-1	1
Deletion	Agam	BALB/cJ	5	137597550	137633787	-1	0	-1	-1	-1	1
Deletion	Agam	BALB/cJ	5	148936637	148949078	-1	0	-1	-1	-1	1
Deletion	Agam	BALB/cJ	6	17507461	17528892	-1	0	-1	-1	-1	1
Deletion	Agam	BALB/cJ	6	47076155	47119818	-1	0	-1	-1	-1	1
Deletion	Agam	BALB/cJ	6	50720523	50726136	-1	0	-1	-1	-1	1
Deletion	Agam	BALB/cJ	6	74424873	74432917	-1	0	-1	-1	-1	1
Deletion	Agam	BALB/cJ	6	111266725	111274621	-1	0	-1	-1	-1	1
Deletion	Agam	BALB/cJ	6	123346486	123557383	-1	0	-1	-1	-1	1
Deletion	Agam	BALB/cJ	6	125339674	125352574	-1	0	-1	-1	-1	1
Deletion	Agam	BALB/cJ	6	129587987	130284535	-1	1	-1	-1	-1	1
Deletion	Cutler	BALB/cJ	6	129964703	130157456	-1	1	-1	-1	-1	1
Deletion	Agam	BALB/cJ	6	131438358	132008841	-1	0	-1	-1	-1	1
Deletion	Agam	BALB/cJ	6	132581329	132622479	-1	0	-1	-1	-1	1
Deletion	Agam	BALB/cJ	6	132878402	133121998	-1	0	-1	-1	-1	1
Deletion	Agam	BALB/cJ	6	134341149	134383201	-1	0	-1	-1	-1	1
Deletion	Agam	BALB/cJ	6	136669619	136727575	-1	0	-1	-1	-1	1
Deletion	Agam	BALB/cJ	6	137292086	137315103	-1	0	-1	-1	-1	1
Deletion	Agam	BALB/cJ	6	140066558	140116458	-1	0	-1	-1	-1	1
Deletion	Agam	BALB/cJ	6	146802109	146886257	-1	0	-1	-1	-1	1
Deletion	Agam	BALB/cJ	6	147499555	147503430	-1	0	-1	-1	-1	1
Deletion	Agam	BALB/cJ	7	3648698	3867539	-1	0	-1	-1	-1	1
Deletion	Agam	BALB/cJ	7	11350688	12150658	-1	0	-1	-1	-1	1
Deletion	Agam	BALB/cJ	7	20648703	24123460	-1	0	-1	-1	-1	1
Deletion	Agam	BALB/cJ	7	32625514	34165771	-1	0	-1	-1	-1	1
Deletion	Agam	BALB/cJ	7	47037959	47102132	-1	0	-1	-1	-1	1
Deletion	Agam	BALB/cJ	7	47286909	47363019	-1	0	-1	-1	-1	1
Deletion	Agam	BALB/cJ	7	59459483	59535482	-1	0	-1	-1	-1	1
Deletion	Agam	BALB/cJ	7	65096285	65106451	-1	0	-1	-1	-1	1
Deletion	Agam	BALB/cJ	7	67819385	67919488	-1	1	-1	-1	-1	1
Deletion	Cutler	BALB/cJ	7	67841350	67898809	-1	1	-1	-1	-1	1
Deletion	Agam	BALB/cJ	7	110610185	110705079	-1	0	-1	-1	-1	1
Deletion	Agam	BALB/cJ	7	111389576	111510964	-1	1	-1	-1	-1	1
Deletion	Cutler	BALB/cJ	7	111427499	111455407	-1	1	-1	-1	-1	1
Deletion	Agam	BALB/cJ	7	111648639	111699904	-1	1	-1	-1	-1	1
Deletion	Cutler	BALB/cJ	7	111656562	111685367	-1	1	-1	-1	-1	1
Deletion	Agam	BALB/cJ	7	112977934	113472729	-1	1	-1	-1	-1	1
Deletion	Cutler	BALB/cJ	7	113277686	113472301	-1	1	-1	-1	-1	1
Deletion	Agam	BALB/cJ	7	114247999	114293727	-1	0	-1	-1	-1	1
Deletion	Agam	BALB/cJ	8	16940510	16965324	-1	0	-1	-1	-1	1
Deletion	Agam	BALB/cJ	8	19333912	19475030	-1	0	-1	-1	-1	1
Deletion	Agam	BALB/cJ	8	22159680	22805565	-1	0	-1	-1	-1	1
Deletion	Agam	BALB/cJ	8	31544526	31584766	-1	0	-1	-1	-1	1
Deletion	Agam	BALB/cJ	8	32781278	32827765	-1	0	-1	-1	-1	1
Deletion	Agam	BALB/cJ	8	34155509	34347100	-1	0	-1	-1	-1	1
Deletion	Agam	BALB/cJ	8	34949636	35018653	-1	0	-1	-1	-1	1
Deletion	Agam	BALB/cJ	8	36336388	36360410	-1	0	-1	-1	-1	1
Deletion	Agam	BALB/cJ	8	38938897	39030291	-1	0	-1	-1	-1	1
Deletion	Agam	BALB/cJ	8	42091621	42118946	-1	0	-1	-1	-1	1
Deletion	Agam	BALB/cJ	8	86004782	86102855	-1	0	-1	-1	-1	1
Deletion	Agam	BALB/cJ	8	95486453	95633628	-1	0	-1	-1	-1	1
Deletion	Agam	BALB/cJ	8	116234038	116354150	-1	0	-1	-1	-1	1
Deletion	Agam	BALB/cJ	8	125713333	125735076	-1	0	-1	-1	-1	1
Deletion	Agam	BALB/cJ	8	127229741	127887575	-1	0	-1	-1	-1	1
Deletion	Agam	BALB/cJ	8	128061033	128093833	-1	0	-1	-1	-1	1
Deletion	Agam	BALB/cJ	9	34877829	34900954	-1	0	-1	-1	-1	1
Deletion	Agam	BALB/cJ	9	38082926	38234521	-1	0	-1	-1	-1	1
Deletion	Agam	BALB/cJ	9	41012198	41033981	-1	0	-1	-1	-1	1
Deletion	Agam	BALB/cJ	9	41363307	41382521	-1	0	-1	-1	-1	1
Deletion	Agam	BALB/cJ	9	41777491	41836019	-1	0	-1	-1	-1	1
Deletion	Agam	BALB/cJ	9	47754523	47843310	-1	0	-1	-1	-1	1
Deletion	Agam	BALB/cJ	9	81112349	81154998	-1	0	-1	-1	-1	1
Deletion	Agam	BALB/cJ	9	103487139	103515607	-1	0	-1	-1	-1	1
Deletion	Agam	BALB/cJ	9	103923836	103938609	-1	0	-1	-1	-1	1
Deletion	Agam	BALB/cJ	9	104299937	104429161	-1	0	-1	-1	-1	1
Deletion	Agam	BALB/cJ	9	105045039	105210612	-1	0	-1	-1	-1	1
Deletion	Agam	BALB/cJ	9	105312234	105363021	-1	0	-1	-1	-1	1
Deletion	Agam	BALB/cJ	9	111536533	111552301	-1	0	-1	-1	-1	1
Deletion	Agam	BALB/cJ	9	115383215	115430969	-1	0	-1	-1	-1	1
Deletion	Agam	BALB/cJ	9	116167435	116174241	-1	0	-1	-1	-1	1
Deletion	Agam	BALB/cJ	9	121129963	121150960	-1	0	-1	-1	-1	1
Deletion	Agam	BALB/cJ	10	7220931	7236681	-1	0	-1	-1	-1	1
Deletion	Agam	BALB/cJ	10	8481556	8486063	-1	0	-1	-1	-1	1
Deletion	Agam	BALB/cJ	10	18088633	18092035	-1	0	-1	-1	-1	1
Deletion	Agam	BALB/cJ	10	21732274	21869910	-1	0	-1	-1	-1	1
Deletion	Agam	BALB/cJ	10	22190165	22260730	-1	0	-1	-1	-1	1
Deletion	Agam	BALB/cJ	10	48019983	48051046	-1	0	-1	-1	-1	1
Deletion	Agam	BALB/cJ	10	67510522	67554681	-1	0	-1	-1	-1	1
Deletion	Agam	BALB/cJ	10	81126479	81455539	-1	0	-1	-1	-1	1
Deletion	Agam	BALB/cJ	10	88387820	88433352	-1	0	-1	-1	-1	1
Deletion	Agam	BALB/cJ	10	91911720	91932175	-1	0	-1	-1	-1	1
Deletion	Agam	BALB/cJ	10	92809992	93104153	-1	0	-1	-1	-1	1
Deletion	Agam	BALB/cJ	10	93550639	93618624	-1	0	-1	-1	-1	1
Deletion	Agam	BALB/cJ	10	93690914	93751815	-1	0	-1	-1	-1	1
Deletion	Agam	BALB/cJ	10	102909387	102913914	-1	0	-1	-1	-1	1
Deletion	Agam	BALB/cJ	10	103487471	103632703	-1	0	-1	-1	-1	1
Deletion	Agam	BALB/cJ	10	103689028	103743722	-1	0	-1	-1	-1	1
Deletion	Agam	BALB/cJ	10	104415741	104451552	-1	0	-1	-1	-1	1
Deletion	Agam	BALB/cJ	10	104686938	104733730	-1	0	-1	-1	-1	1
Deletion	Agam	BALB/cJ	10	107243008	107258882	-1	0	-1	-1	-1	1
Deletion	Agam	BALB/cJ	10	117598290	117805843	-1	0	-1	-1	-1	1
Deletion	Agam	BALB/cJ	10	120875852	120888432	-1	0	-1	-1	-1	1
Deletion	Agam	BALB/cJ	10	123504961	123511856	-1	0	-1	-1	-1	1
Deletion	Agam	BALB/cJ	11	15191209	15197646	-1	0	-1	-1	-1	1
Deletion	Agam	BALB/cJ	11	17694056	17769856	-1	0	-1	-1	-1	1
Deletion	Agam	BALB/cJ	11	18358120	18394259	-1	0	-1	-1	-1	1
Deletion	Agam	BALB/cJ	11	18669152	18729914	-1	0	-1	-1	-1	1
Deletion	Agam	BALB/cJ	11	30509125	30547924	-1	0	-1	-1	-1	1
Deletion	Agam	BALB/cJ	11	31284290	31344621	-1	0	-1	-1	-1	1
Deletion	Agam	BALB/cJ	11	57235628	57377566	-1	0	-1	-1	-1	1
Deletion	Agam	BALB/cJ	11	58410243	58477048	-1	0	-1	-1	-1	1
Deletion	Agam	BALB/cJ	11	58607990	58743010	-1	0	-1	-1	-1	1
Deletion	Agam	BALB/cJ	11	58854968	58934526	-1	0	-1	-1	-1	1
Deletion	Cutler	BALB/cJ	11	64260848	64316208	-1	1	-1	-1	-1	0
Deletion	Agam	BALB/cJ	11	64597885	64649849	-1	0	-1	-1	-1	1
Deletion	Agam	BALB/cJ	11	70983950	71138526	-1	1	-1	-1	-1	1
Deletion	Cutler	BALB/cJ	11	70985031	71107103	-1	1	-1	-1	-1	1
Deletion	Agam	BALB/cJ	11	88762814	89039331	-1	1	-1	-1	-1	1
Deletion	Cutler	BALB/cJ	11	88985503	89050924	-1	1	-1	-1	-1	1
Deletion	Agam	BALB/cJ	11	89108569	89129004	-1	0	-1	-1	-1	1
Deletion	Agam	BALB/cJ	11	89850317	89885485	-1	0	-1	-1	-1	1
Deletion	Agam	BALB/cJ	11	103370029	103388452	-1	0	-1	-1	-1	1
Deletion	Agam	BALB/cJ	11	116600682	116632450	-1	1	-1	-1	-1	1
Deletion	Cutler	BALB/cJ	11	116609271	116626075	-1	1	-1	-1	-1	1
Deletion	Agam	BALB/cJ	12	10147509	10169800	-1	0	-1	-1	-1	1
Deletion	Agam	BALB/cJ	12	29299241	29328856	-1	0	-1	-1	-1	1
Deletion	Cutler	BALB/cJ	12	35558615	35682831	-1	1	-1	-1	-1	0
Deletion	Agam	BALB/cJ	12	53141718	53148511	-1	0	-1	-1	-1	1
Deletion	Cutler	BALB/cJ	12	56206091	56256286	-1	1	-1	-1	-1	0
Deletion	Cutler	BALB/cJ	12	57634958	57702865	-1	1	-1	-1	-1	0
Deletion	Agam	BALB/cJ	12	90847943	90947689	-1	1	-1	-1	-1	1
Deletion	Cutler	BALB/cJ	12	90853802	90936112	-1	1	-1	-1	-1	1
Deletion	Agam	BALB/cJ	12	104952422	105276464	-1	1	-1	-1	-1	1
Deletion	Cutler	BALB/cJ	12	105023969	105185372	-1	1	-1	-1	-1	1
Deletion	Agam	BALB/cJ	12	114978575	115523307	-1	0	-1	-1	-1	1
Deletion	Agam	BALB/cJ	12	115997213	116029007	-1	0	-1	-1	-1	1
Deletion	Agam	BALB/cJ	12	116177805	116352706	-1	1	-1	-1	-1	1
Deletion	Cutler	BALB/cJ	12	116242150	116350406	-1	1	-1	-1	-1	1
Deletion	Cutler	BALB/cJ	12	116495001	116719861	-1	1	-1	-1	-1	1
Deletion	Agam	BALB/cJ	12	116501425	116681725	-1	1	-1	-1	-1	1
Deletion	Agam	BALB/cJ	12	117077948	117210567	-1	0	-1	-1	-1	1
Deletion	Agam	BALB/cJ	13	19958381	19964137	-1	0	-1	-1	-1	1
Deletion	Agam	BALB/cJ	13	61558478	62175881	-1	1	-1	-1	-1	1
Deletion	Cutler	BALB/cJ	13	62009034	62082426	-1	1	-1	-1	-1	1
Deletion	Agam	BALB/cJ	13	64588450	64634682	-1	0	-1	-1	-1	1
Deletion	Agam	BALB/cJ	13	66989130	67003993	-1	0	-1	-1	-1	1
Deletion	Agam	BALB/cJ	13	68454850	68691460	-1	0	-1	-1	-1	1
Deletion	Agam	BALB/cJ	13	68878332	68895451	-1	0	-1	-1	-1	1
Deletion	Agam	BALB/cJ	13	70264782	70286411	-1	0	-1	-1	-1	1
Deletion	Agam	BALB/cJ	13	76534236	76689551	-1	0	-1	-1	-1	1
Deletion	Agam	BALB/cJ	13	85535414	85557505	-1	0	-1	-1	-1	1
Deletion	Agam	BALB/cJ	13	87161536	87374303	-1	0	-1	-1	-1	1
Deletion	Agam	BALB/cJ	13	96533138	96591946	-1	0	-1	-1	-1	1
Deletion	Agam	BALB/cJ	13	96761530	96805425	-1	0	-1	-1	-1	1
Deletion	Agam	BALB/cJ	13	119132156	119178527	-1	0	-1	-1	-1	1
Deletion	Agam	BALB/cJ	14	15996005	16028739	-1	0	-1	-1	-1	1
Deletion	Agam	BALB/cJ	14	26695161	27112147	-1	1	-1	-1	-1	1
Deletion	Cutler	BALB/cJ	14	26701644	27112286	-1	1	-1	-1	-1	1
Deletion	Agam	BALB/cJ	14	47246220	47323099	-1	0	-1	-1	-1	1
Deletion	Agam	BALB/cJ	14	50099360	50121143	-1	0	-1	-1	-1	1
Deletion	Agam	BALB/cJ	14	51562570	51601496	-1	0	-1	-1	-1	1
Deletion	Agam	BALB/cJ	14	52447549	52593987	-1	0	-1	-1	-1	1
Deletion	Agam	BALB/cJ	14	53408502	54505842	-1	0	-1	-1	-1	1
Deletion	Agam	BALB/cJ	14	68924973	68963432	-1	0	-1	-1	-1	1
Deletion	Cutler	BALB/cJ	14	69883860	70082973	-1	1	-1	-1	-1	0
Deletion	Agam	BALB/cJ	14	76896929	76921949	-1	0	-1	-1	-1	1
Deletion	Agam	BALB/cJ	14	88591931	88679583	-1	0	-1	-1	-1	1
Deletion	Agam	BALB/cJ	14	89011037	89172348	-1	0	-1	-1	-1	1
Deletion	Agam	BALB/cJ	14	89947164	90052935	-1	0	-1	-1	-1	1
Deletion	Agam	BALB/cJ	14	90801363	90885122	-1	0	-1	-1	-1	1
Deletion	Agam	BALB/cJ	14	91004241	91090150	-1	0	-1	-1	-1	1
Deletion	Agam	BALB/cJ	14	91621802	91755664	-1	0	-1	-1	-1	1
Deletion	Agam	BALB/cJ	14	92648363	92663232	-1	0	-1	-1	-1	1
Deletion	Agam	BALB/cJ	14	96386647	96605374	-1	0	-1	-1	-1	1
Deletion	Agam	BALB/cJ	14	96939974	97074929	-1	0	-1	-1	-1	1
Deletion	Agam	BALB/cJ	14	106846049	106880764	-1	0	-1	-1	-1	1
Deletion	Agam	BALB/cJ	15	14377988	14441111	-1	0	-1	-1	-1	1
Deletion	Cutler	BALB/cJ	15	48327062	48557768	-1	1	-1	-1	-1	1
Deletion	Agam	BALB/cJ	15	48442971	48471587	-1	1	-1	-1	-1	1
Deletion	Agam	BALB/cJ	15	49341601	49393142	-1	0	-1	-1	-1	1
Deletion	Agam	BALB/cJ	15	58184384	58199124	-1	0	-1	-1	-1	1
Deletion	Agam	BALB/cJ	15	61776804	61788603	-1	0	-1	-1	-1	1
Deletion	Agam	BALB/cJ	15	64027568	64038836	-1	0	-1	-1	-1	1
Deletion	Agam	BALB/cJ	15	65117871	65139324	-1	0	-1	-1	-1	1
Deletion	Agam	BALB/cJ	15	66813590	66846779	-1	0	-1	-1	-1	1
Deletion	Agam	BALB/cJ	15	77300446	77387461	-1	1	-1	-1	-1	1
Deletion	Cutler	BALB/cJ	15	77307579	77377550	-1	1	-1	-1	-1	1
Deletion	Agam	BALB/cJ	15	79042921	79054460	-1	0	-1	-1	-1	1
Deletion	Agam	BALB/cJ	15	79686480	79798151	-1	0	-1	-1	-1	1
Deletion	Agam	BALB/cJ	15	87339302	87343840	-1	0	-1	-1	-1	1
Deletion	Agam	BALB/cJ	16	7152518	7175226	-1	0	-1	-1	-1	1
Deletion	Agam	BALB/cJ	16	36245543	36331563	-1	1	-1	-1	-1	1
Deletion	Cutler	BALB/cJ	16	36289516	36315281	-1	1	-1	-1	-1	1
Deletion	Agam	BALB/cJ	16	45058688	45068152	-1	0	-1	-1	-1	1
Deletion	Agam	BALB/cJ	16	45313233	45368891	-1	0	-1	-1	-1	1
Deletion	Agam	BALB/cJ	16	59761822	59788726	-1	0	-1	-1	-1	1
Deletion	Agam	BALB/cJ	16	84324565	84356513	-1	0	-1	-1	-1	1
Deletion	Agam	BALB/cJ	16	88186893	88197347	-1	0	-1	-1	-1	1
Deletion	Agam	BALB/cJ	16	93625462	93669369	-1	0	-1	-1	-1	1
Deletion	Agam	BALB/cJ	17	7503283	7638455	-1	0	-1	-1	-1	1
Deletion	Agam	BALB/cJ	17	13215864	13841391	-1	0	-1	-1	-1	1
Deletion	Agam	BALB/cJ	17	20311094	20339520	-1	0	-1	-1	-1	1
Deletion	Agam	BALB/cJ	17	23052222	23285596	-1	0	-1	-1	-1	1
Deletion	Agam	BALB/cJ	17	24019424	24066123	-1	0	-1	-1	-1	1
Deletion	Agam	BALB/cJ	17	27557846	27587346	-1	0	-1	-1	-1	1
Deletion	Agam	BALB/cJ	17	29238777	29246678	-1	0	-1	-1	-1	1
Deletion	Agam	BALB/cJ	17	34353408	34451245	-1	0	-1	-1	-1	1
Deletion	Agam	BALB/cJ	17	34634290	34666005	-1	0	-1	-1	-1	1
Deletion	Agam	BALB/cJ	17	36195318	36264877	-1	0	-1	-1	-1	1
Deletion	Cutler	BALB/cJ	17	41109719	41272446	-1	1	-1	-1	-1	0
Deletion	Agam	BALB/cJ	17	41807557	41888930	-1	0	-1	-1	-1	1
Deletion	Agam	BALB/cJ	17	54646281	54665701	-1	0	-1	-1	-1	1
Deletion	Agam	BALB/cJ	17	76876186	76887712	-1	0	-1	-1	-1	1
Deletion	Agam	BALB/cJ	17	79397718	79458370	-1	0	-1	-1	-1	1
Deletion	Agam	BALB/cJ	17	79594955	79655021	-1	0	-1	-1	-1	1
Deletion	Agam	BALB/cJ	17	79797983	79930669	-1	0	-1	-1	-1	1
Deletion	Agam	BALB/cJ	18	6194673	6199198	-1	0	-1	-1	-1	1
Deletion	Agam	BALB/cJ	18	11667802	11690093	-1	0	-1	-1	-1	1
Deletion	Agam	BALB/cJ	18	43960511	43967363	-1	0	-1	-1	-1	1
Deletion	Agam	BALB/cJ	18	56307661	56335932	-1	0	-1	-1	-1	1
Deletion	Agam	BALB/cJ	18	62758135	62760406	-1	0	-1	-1	-1	1
Deletion	Agam	BALB/cJ	18	64883877	64894099	-1	0	-1	-1	-1	1
Deletion	Agam	BALB/cJ	18	70572876	70622429	-1	0	-1	-1	-1	1
Deletion	Agam	BALB/cJ	18	72222178	72230078	-1	0	-1	-1	-1	1
Deletion	Agam	BALB/cJ	19	9220821	9756155	-1	1	-1	-1	-1	1
Deletion	Cutler	BALB/cJ	19	9227483	9572786	-1	1	-1	-1	-1	1
Deletion	Agam	BALB/cJ	19	12240730	12312605	-1	1	-1	-1	-1	1
Deletion	Cutler	BALB/cJ	19	12253807	12308458	-1	1	-1	-1	-1	1
Deletion	Agam	BALB/cJ	19	17288512	17435935	-1	0	-1	-1	-1	1
Deletion	Agam	BALB/cJ	19	24015064	24133666	-1	0	-1	-1	-1	1
Deletion	Agam	BALB/cJ	19	24541323	24687920	-1	0	-1	-1	-1	1
Deletion	Agam	BALB/cJ	19	24953113	24994728	-1	0	-1	-1	-1	1
Deletion	Cutler	BALB/cJ	19	34663193	34680735	-1	1	-1	-1	-1	0
Deletion	Cutler	BALB/cJ	19	37313577	37445522	-1	1	-1	-1	-1	0
Deletion	Cutler	BALB/cJ	19	44563400	44606549	-1	1	-1	-1	-1	0
Deletion	Agam	BALB/cJ	19	50950672	51020133	-1	0	-1	-1	-1	1
Deletion	Agam	BALB/cJ	19	57306264	57325944	-1	0	-1	-1	-1	1
Deletion	Cahan.complex	BALB/cByJ	1	8102006	8247094	0	-1	1	0	1	-1
Deletion	Henrichsen	BALB/cByJ	1	8102715	8254560	0	-1	1	0	1	-1
Deletion	Cahan	BALB/cByJ	1	11904875	11922052	0	-1	0	1	0	-1
Deletion	Cahan	BALB/cByJ	1	23154018	23157124	0	-1	0	1	0	-1
Deletion	Cahan	BALB/cByJ	1	32537636	32545626	0	-1	0	1	0	-1
Deletion	Cahan	BALB/cByJ	1	164353104	164355992	0	-1	0	1	0	-1
Deletion	Cahan	BALB/cByJ	1	164744844	164747939	0	-1	0	1	0	-1
Deletion	Henrichsen	BALB/cByJ	1	176321297	176400226	0	-1	1	0	0	-1
Deletion	Cahan	BALB/cByJ	1	187844472	187850442	0	-1	0	1	0	-1
Deletion	Cahan	BALB/cByJ	2	63212851	63229128	0	-1	0	1	0	-1
Deletion	Cahan	BALB/cByJ	2	80294490	80297563	0	-1	0	1	0	-1
Deletion	Cahan	BALB/cByJ	2	83949378	83958542	0	-1	0	1	0	-1
Deletion	Cahan	BALB/cByJ	2	85969355	85987547	0	-1	0	1	0	-1
Deletion	Cahan	BALB/cByJ	2	155884188	155890110	0	-1	0	1	0	-1
Deletion	Cahan	BALB/cByJ	2	169441543	169447635	0	-1	0	1	0	-1
Deletion	Graubert	BALB/cByJ	3	15680260	15764295	1	-1	0	0	0	-1
Deletion	Henrichsen	BALB/cByJ	3	40103685	40162820	0	-1	1	0	0	-1
Deletion	Cahan	BALB/cByJ	3	46173417	46190684	0	-1	0	1	0	-1
Deletion	Henrichsen	BALB/cByJ	3	50136352	50190096	0	-1	1	0	0	-1
Deletion	Cahan	BALB/cByJ	3	62906855	62911067	0	-1	0	1	0	-1
Deletion	Graubert	BALB/cByJ	3	92007981	92099513	1	-1	1	0	0	-1
Deletion	Henrichsen	BALB/cByJ	3	92007981	92125988	1	-1	1	0	0	-1
Deletion	Cahan.complex	BALB/cByJ	3	105924146	106188095	1	-1	1	0	1	-1
Deletion	Graubert	BALB/cByJ	3	105930063	106119193	1	-1	1	0	1	-1
Deletion	Henrichsen	BALB/cByJ	3	105930063	106108494	1	-1	1	0	1	-1
Deletion	Henrichsen	BALB/cByJ	3	114465340	114537781	0	-1	1	0	0	-1
Deletion	Cahan	BALB/cByJ	3	124161160	124166304	0	-1	0	1	0	-1
Deletion	Cahan	BALB/cByJ	3	124674697	124676767	0	-1	0	1	0	-1
Deletion	Cahan	BALB/cByJ	4	24606698	24610741	0	-1	0	1	0	-1
Deletion	Cahan	BALB/cByJ	4	25214679	25227823	0	-1	0	1	0	-1
Deletion	Cahan	BALB/cByJ	4	26372768	26384884	0	-1	0	1	0	-1
Deletion	Cahan	BALB/cByJ	4	30277485	30306820	0	-1	0	1	0	-1
Deletion	Cahan	BALB/cByJ	4	58766498	58777826	0	-1	0	1	0	-1
Deletion	Cahan	BALB/cByJ	4	77387898	77402115	0	-1	0	1	0	-1
Deletion	Cahan	BALB/cByJ	4	111692871	112342494	0	-1	1	1	0	-1
Deletion	Henrichsen	BALB/cByJ	4	111737416	111829550	0	-1	1	1	0	-1
Deletion	Henrichsen	BALB/cByJ	4	111864895	112118204	0	-1	1	1	0	-1
Deletion	Henrichsen	BALB/cByJ	4	112143449	112284157	0	-1	1	1	0	-1
Deletion	Henrichsen	BALB/cByJ	4	112404900	112485258	0	-1	1	0	1	-1
Deletion	Cahan.complex	BALB/cByJ	4	112452049	113971401	0	-1	1	0	1	-1
Deletion	Henrichsen	BALB/cByJ	4	112506770	112850908	0	-1	1	0	1	-1
Deletion	Henrichsen	BALB/cByJ	4	112867434	113005058	0	-1	1	0	1	-1
Deletion	Henrichsen	BALB/cByJ	4	113059452	113334031	0	-1	1	0	1	-1
Deletion	Henrichsen	BALB/cByJ	4	113379821	113613432	0	-1	1	0	1	-1
Deletion	Cahan	BALB/cByJ	4	138414331	138457822	0	-1	0	1	0	-1
Deletion	Cahan	BALB/cByJ	4	138478188	138487269	0	-1	0	1	0	-1
Deletion	Cahan	BALB/cByJ	4	143049549	143061692	0	-1	0	1	0	-1
Deletion	Cahan	BALB/cByJ	5	7149919	7155973	0	-1	0	1	0	-1
Deletion	Cahan	BALB/cByJ	5	14438578	14442666	0	-1	0	1	0	-1
Deletion	Cahan	BALB/cByJ	5	50967711	50974846	0	-1	0	1	0	-1
Deletion	Cahan	BALB/cByJ	5	54014729	54016789	0	-1	0	1	0	-1
Deletion	Cahan	BALB/cByJ	5	54694922	54696830	0	-1	0	1	0	-1
[truncated: 9,650 more rows]
