# Supplementary material for: Elusive Copy Number Variation in the Mouse Genome
Source: PLoS One. 2010 Sep 21;5(9):e12839. doi: 10.1371/journal.pone.0012839 (PMC2943477; doi:10.1371/journal.pone.0012839)
Supplement: Table S11 — Summary of CNVs found using the 385K array. Numbers and total sizes of and fraction of the genome covered by putative deletions and gains detected in each strain using the 385K array. (0.02 MB XLS) [file pone.0012839.s016.xls]

## Sheet: Sheet1
Table S11 - Summary of CNVs found using the 385K array.
	Deletions			Gains
Strain	No.	Mb	Fraction	No.	Mb	Fraction
A/J	22	5	0.0019	9	2.2	0.0009
AKR/J	11	4	0.0015	7	1	0.0004
BALB/cJ	15	4.5	0.0017	7	1.8	0.0007
C3H/HeJ	22	6.1	0.0024	6	0.9	0.0003
CBA/J	19	4.6	0.0018	8	2.1	0.0008
DBA/2J	17	4.4	0.0017	4	1	0.0004
LP/J	15	5.4	0.0021	7	2.4	0.0009
Mean	17	4.9	0.0019	7	1.6	0.0006
Numbers and total sizes of, and fraction of the genome covered by putative deletions and gains detected in each
strain using the 385K array.
