# Supplementary material for: Elusive Copy Number Variation in the Mouse Genome
Source: PLoS One. 2010 Sep 21;5(9):e12839. doi: 10.1371/journal.pone.0012839 (PMC2943477; doi:10.1371/journal.pone.0012839)
Supplement: Table S12 — Classification of CNV regions as simple/complex/false positive, primer details and PCR results. Column 1 gives the chromosome. Column 2 and 3 are the start and stop coordinates respectively, mapped onto Mouse Build37. Column 4 is the type of CNV region, either deletion or gain. Column 5 is the predicted SDP (C57BL/6J is always 0). Column 6 is the detection array (2.1M stands for the NimbleGen 2.1 million probe array, 385K for the NimbleGen 385,000 probe array). 2.1Ms refers to manual calls detected using NimleGen detection software SignalMap. Columns 7, 8, 9, 10 and 11 give numbers of PCR primers, real-time primers, sequenced fragments, MLPA primers and BACs used for FISH, respectively. Column 12 is the classification as simple, complex or false positive (as defined in the main text). NA is used when PCR data is not sufficient to classify the CNV region. Column 13 gives the primer name. A letter code is added at the end of the primer name: “rt” for real-time primers, “s” for fragments PCR'ed then sequenced and “mlpa” for MLPA primers. Column 14 is the primer sequence. Column 15 is the expected length of the amplicon (in bp). Column 16 gives the start coordinate of the primer in bp (Mouse Build37). Seven primers lying in a gain region on chromosome 8 (from 19,675,977bp to 20,032,624bp) failed to map onto mouse Build37 (the initial primer design was in Build36). And Column 17 (final column) is the average PCR result of the three independent reactions. 0 refers to no amplification in case of qualitative PCR and MLPA; and to an increase of copy number in case of quantitative PCR. The reference strain is always 1, referring to amplification and normal copy. For qualitative PCR, 2 is used to indicate amplification but with a different size amplicon than expected (for example when there is a short indel in the fragment). For quantitative PCR, 2 indicates a decrease in copy number. 13 primer pairs (out of 429) failed to amplify in three independent attempts. (0.17 MB XLS) [file pone.0012839.s017.xls]

## Sheet: 69 CNVs
Table S12 - Classification of CNV regions as simple/complex/false positive, primer details and PCR results. Column 1 gives the chromosome. Column 2 and 3 are the start and stop coordinates respectively, mapped onto Mouse Build37. Column 4 is the type of CNV region, either deletion or gain. Column 5 is the predicted SDP (C57BL/6J is always 0). Column 6 is the detection array (2.1M stands for the N…
CHR	BP_START	BP_STOP	CNV_Type	SDP	ARRAY	#PCR_PRIMERS	#qPCR_PRIMERS	#SEQ_PRIMERS	#MLPA_PRIMERS	#BACS_FISH	CLASSIFICATION	PRIMER_NAME	PRIMER_SEQUENCE	BP_LENGTH	BP_POS	AVG_PCR_RESULTS
Chr1	8118044	8258846	loss	01010100	2.1M	2	0	0	0	0	NA	cnv_AB25_F	GCCTAACAGTTGGCAGCTACA	203	8121092	11101011
												cnv_AB25_R.RC	TTGCTTCCTGCTAAGAATCTGTC		8121294
												cnv_AB25_F2	GATTTTGGAGGAATCCATGC	154	8123490	11101011
												cnv_AB25_R2.RC	GGATCTCAGCACCAGGTAGG		8123643
Chr1	95735614	95887582	loss	00010000	2.1M	4	0	0	0	0	false positive	cnv_AB52_F2	AGGCTGCCATTTGCTCTTTA	228	95749181	11111111
												cnv_AB52_R2.RC	GGGTGGGACTCACTACTCCA		95749408
												AB52_F4	TGAAAAAGCATTTTAAAAGGAAA	1138	95788034	11111111
												AB52_R4	AGAAAAAGGGGGCAAGGTAA		95789171
												AB52_F5	AAGCAGGTTGCAGACAAACA	1012	95795077	11111111
												AB52_R5	TGAGCAAGTCCTCTGGTGAC		95796088
												AB52_F6	CCACACAGACGGGAAGTCTC	811	95815684	11111111
												AB52_R6	CATGTCCCAGTCTGTCCTCA		95816494
Chr1	97658271	97794499	loss	01000011	2.1M	7	0	0	0	0	complex	cnv_AB53_F	GGGAGACATGGCTGGTCTTA	177	97659712	11111111
												cnv_AB53_R.RC	CAGCTTCTCTTGCCTTGCTT		97659888
												cnv_AB53_F2	CAGAACAAAGGGAGCCCATA	193	97663298	11111111
												cnv_AB53_R2.RC	ACCACCCACCATTTCCTGTA		97663490
												AB53_F3	ATAGCTTGGCAGCTGGTTCA	1227	97666415	11111111
												AB53_R3	TGCATCTCCAGAAGGAACAA		97667641
												AB53_F4	CCTGCACATATTTTCTACCCAAG	1037	97677577	10111100
												AB53_R4	AGTTGGCAAATGCCTGTTTT		97678613
												AB53_mar_F2	ATGGGCATGTTAGCCTGTG	980	97713120	11111111
												AB53_mar_R2	TCTTCCTTCCAACCCCTTG		97714099
												AB53_mar_F3	AAGGGGAAAGGACAGGAAAG	1019	97729664	11111111
												AB53_mar_R3	AGAGCAGCCGTAAAGCAGAG		97730682
												AB53_mar_F4	GCAATCTTCTTCGTTCATTGG	1022	97737236	11111111
												AB53_mar_R4	TGTGACAACAGTACCATATGCAG		97738257
Chr1	100517640	100540633	loss	01000000	2.1M	2	0	0	0	0	simple	cnv_AB9_F	GGGTGAGTCAGGGAGGTAGTC	1203	100527419	10111111
												cnv_AB9_R	AAAGCATGCAAGTTTCACCAC		100528621
												cnv_AB9_F2	TTCCTTGGGAACCGTCTATC	1193	100531542	10111111
												cnv_AB9_R2	AAACTTGGATGCAGGGAAAG		100532734
Chr1	111635261	111702429	loss	10110101	2.1M	2	0	0	0	0	simple	cnv_AB54_F	GCTCTGTGGGCTTGTTCATT	152	111639523	01001010
												cnv_AB54_R.RC	CAACATGCAACTCTGCCCTA		111639674
												cnv_AB54_F2	GCAGGGGTGGGTAAACTACA	162	111641372	01001010
												cnv_AB54_R2.RC	GAAAATTGCCCAACAACTGG		111641533
Chr1	117777478	117817822	loss	11110111	2.1Ms	4	0	0	0	0	complex	cnv_AB55_F	CCATCTGCAATTGAACCGTA	218	117779675	11111111
												cnv_AB55_R.RC	ACAACCTCACACCCCTCTTG		117779892
												AB55_F3	ACCAACTGTTTCCCCATTGA	1055	117787296	11111111
												AB55_R3	TGCTGAAAGAAGGGTGTTTTC		117788350
												cnv_AB55_F2	ATCATGCACAGCACACACCT	171	117795844	01001001
												cnv_AB55_R2.RC	AGGAGCCTTCTGTGTCTCCA		117796014
												AB55_F4	ATGTTGGCAGGACATTCCAT	1066	117798686	10101001
												AB55_R4	AGTAAAAGCCAGGGCAGTCA		117799751
Chr1	118541239	118570798	loss	00010110	2.1M	4	0	0	0	0	simple	cnv_AB19_F3	AAGATGAGGTCTGGCCATTG	234	118542502	01101001
												cnv_AB19_R3.RC	ACTTTCCAGGGAGCTGGAGT		118542735
												cnv_AB19_F4	TGGCTGTTGCATTAGCTCAG	240	118554702	01101001
												cnv_AB19_R4.RC	TGTCCAAGCCTCTCTGGAAT		118554941
												cnv_AB19_F	TGCTTGGATGTGAAATGGTC	1005	118565446	11111111
												cnv_AB19_R	GGACACCAGGTCATTCAACC		118566450
												cnv_AB19_2F	AGTGCTGTGACTGTGGATGG	1062	118567851	11111111
												cnv_AB19_2R	GGGGATTCAATTTACGCAAC		118568912
Chr1	124610440	124698470	loss	10010100	2.1M	2	0	0	0	0	simple	cnv_AB3_F	GGTTTTTGTCTGCCAGAAGGA	1200	124617991	01101011
												cnv_AB3_R	CTACCACCCTGCCCCTTATC		124619190
												cnv_AB3_2F	CCAGAAACCTGAGCAGGAAG	1199	124640183	01101011
												cnv_AB3_2R	TGTGCTCACACTGGGAAAAG		124641381
Chr1	153394858	153400994	loss	10010100	2.1M	2	0	0	0	0	simple	cnv_AB56_F	CTTGGGGAGTTGTCAGTGGT	235	153396630	01101011
												cnv_AB56_R.RC	ATGTGACTGCTGGCTTCCTT		153396864
												cnv_AB56_F2	AACCCCGTGTCTACAGCAAC	182	153397714	01101011
												cnv_AB56_R2.RC	GGAGGCAAGAATTGGTTCAA		153397895
Chr1	157912419	158103348	loss	01100000	2.1M	4	0	0	0	0	complex	cnv_AB57_F	TGCTACTGGAGGGTGTAGGG	209	157913670	22221221
												cnv_AB57_R.RC	TTGGCCATGATTCCTCTTTC		157913878
												cnv_AB57_F2	GTGTGCGGTTGTTAGTGGTG	163	157915995	22221221
												cnv_AB57_R2.RC	TGGTCAAGAGAGAGCCAGGT		157916157
												AB57_F3	GTCAAAGAACCCTGGGTCAA	1162	157919334	failed
												AB57_R3	AGCAAACACTGCAGGAAAGG		157920371
												AB57_F4	GCTGGAGAAGACAGGAGTGG	1006	157935016	11111111
												AB57_R4	GGGTAGAGCAGTGGATCAGC		157936021
Chr1	173443637	173499544	gain	11110111	2.1M	0	2	0	0	0	simple	cnv_AB26_Frt	TCAGCTCTGCTGAGCACTGT	252	173445630	00001000
												cnv_AB26_Rrt	TGAGTACCTGGTAGAGGCCAAA		173445881
												cnv_AB26_F2rt	CGGCTACTGCTGTACCCATT	98	173448412	00001000
												cnv_AB26_R2rt	GGAGGATTCTTCCCAGAAGG		173448509
Chr1	174775224	175913804	loss	11110111	2.1Ms	11	0	0	0	0	false positive	cnv_AB58_F	TGTAACTGATGGCCCAAACA	181	174778856	11111111
												cnv_AB58_R.RC	CCCGTGAGCATACCACTTTT		174779036
												cnv_AB58_F2	ATACCGACAACCCAAAGCTG	218	174784414	11111111
												cnv_AB58_R2.RC	TCATTCCATTACCAGCACCA		174784631
												AB58_F3	AATGTTGGGGTGAACAGCTC	1107	174806817	11111111
												AB58_R3	AACAAGGCTGGACCTTGAAA		174807923
												AB58_F4	AACCTAAGCATTTCAACCTGTGA	1045	174850677	11111111
												AB58_R4	ATGGCTTCAGCATCCTGTTC		174851721
												AB58_mar_F1	TCCAGGAACAATTGAGACACC	149	174884429	11111111
												AB58_mar_R1	GTTGTCAGCCTTGGCTTTTC		174884577
												AB58_mar_F2	GCCAGTTCAGAGGTCTTTGG	170	174976825	11111111
												AB58_mar_R2	CCAGTCAGCCGACTCTAAGG		174976994
												AB58_mar_F3	GATAGGCCAATGAACCCTTG	158	175178291	11111111
												AB58_mar_R3	TTTTCCCACCTGAAAATTGG		175178448
												AB58_mar_F4	CCCGTGTTTCTTAGCCTCTG	153	175276450	11111111
												AB58_mar_R4	GCAGTGGTCTAACCCTGCTC		175276602
												AB58_mar_F5	CCATGGTGGTTGACTACACG	150	175379077	11111111
												AB58_mar_R5	GTCAGGCAGGAAAGTGATCC		175379226
												AB58_mar_F7	GGGTGCGTGTTCTATCACAG	154	175476575	11111111
												AB58_mar_R7	AGATGGCTGTCCTGATGGAG		175476728
												AB58_mar_F8	CAGCTTTGTTCTCTTGCTTGG	147	175677885	11111111
												AB58_mar_R8	TTGCCAAAACTCCAATCCTC		175678031
Chr1	184086335	184102253	loss	01000110	2.1M	2	0	0	0	0	simple	cnv_AB20_F3	ACAACCCAGAGAGAGCAGGA	248	184087703	10111001
												cnv_AB20_R3.RC	CTGATGAGGGGTGTCTCCAT		184087950
												cnv_AB20_F4	CACACCATGGGAATGTGGTA	247	184093202	10111001
												cnv_AB20_R4.RC	AGGACTGGTTTGGTGTCCTG		184093448
Chr2	46183807	46311272	gain	01000000	2.1M	6	0	4	0	0	simple	2.46161136.2_Fs	AAAGCCTCTTCATTCTGCCC	831	46194289	11111111
												2.46161136.2_Rs	GCCTGGTGTTCAGACTCCTC		46195119
												2.46178694.4_Fs	ACCATGACCTAAATGCTGCC	803	46211950	11111111
												2.46178694.4_Rs	AATTGCCAAGTTTGGACCTG		46212752
												2.46201406.8_F	TTGTTGAACCTGTTGTTCAGG	1044	46234539	10111111
												2.46201406.8_R	TGGGAGGCTTTTAAAGACAATG		46235582
												2.46230445.12_F	AATTGTGCTAAGCTATCATGTGTG	1148	46263480	10111111
												2.46230445.12_R	GACTGTCCCAACATATCAGAAAATC		46264627
												2.46247575.15_Fs	GAGGGCAAATTCCAAGATACTG	1113	46280581	11111111
												2.46247575.15_Rs	CACATACAAATGCACTGGGC		46281693
												2.46264827.18_Fs	TTGGTTCGCCCTGATTTAAC	901	46297774	11111111
												2.46264827.18_Rs	TGCTGTGGCTGCAACTTAAC		46298674
Chr2	50520812	50852235	loss	11010110	2.1Ms	11	0	0	0	0	false positive	cnv_AB64_F	GCTGCTGAAGAAGCTGTGTG	247	50524520	11111111
												cnv_AB64_R.RC	ATCTGCATTGGAGGGTTGTC		50524766
												cnv_AB64_F2	GGACTGCCAAGTCTTTGAGC	210	50530233	11111111
												cnv_AB64_R2.RC	GGTGACCCGAGCAATTTAGA		50530442
												AB64_F3	TGTGCCTGCACTCTTTATGC	1049	50544058	11111111
												AB64_R3	GCAGGGAGAACTGTCTGGTC		50545106
												AB64_F4	AAGGAGGCAGTGACATTTGG	1178	50548364	11111111
												AB64_R4	GCAGAGGAAAAGCACCTCAC		50549541
												AB64_mar_F1	GGTGGGTTACAATCCAAACG	154	50571293	11111111
												AB64_mar_R1	ACCTGGCCCTTCAAGAAATC		50571446
												AB64_mar_F2	TCCAAGGCTGTCACTTTGTG	155	50591714	11111111
												AB64_mar_R2	AGCTTGATGATCCCTTGCTG		50591868
												AB64_mar_F3	ACTTGGGGAATCTGGTAGGG	151	50634529	11111111
												AB64_mar_R3	AGAGGCTGATGGCAGAAATG		50634679
												AB64_mar_F4	TTGGAGGCTGTCTGTTGATG	1196	50670962	11111111
												AB64_mar_R4	TCACACAAGACAGGGGAGTG		50672157
												AB64_mar_F5	GGCTCTCGAGTGAATCAAGG	1205	50721066	22121221
												AB64_mar_R5	TGTGAAGTGGTTCCGAACAG		50722270
												AB64_mar_F6	TCCCTTGTGGTCTTGGATTC	1196	50773145	11111111
												AB64_mar_R6	TACGGACACGTGCTGAAGAC		50774340
												AB64_mar_F7	TGCTCATTTGGTCCTGACTG	1203	50823391	11111111
												AB64_mar_R7	GAAGAGCACCGTCCCAATAG		50824593
Chr2	85969355	85987792	loss	11110110	2.1M	2	0	0	0	0	simple	cnv_AB60_F	TGTCAGGCCTTCAAGAATGA	221	85971765	00001000
												cnv_AB60_R.RC	TGGCTGTAAGAGCATGCAAA		85971985
												cnv_AB60_F2	TTGAGCCAAGCTGTGTATGTG	184	85976043	00001000
												cnv_AB60_R2.RC	AGGTCCCAAAAGAACAACCA		85976226
Chr2	86302288	86353378	loss	01010000	2.1M	4	0	0	0	0	complex	cnv_AB61_F	TGCTAGCTGTCGTGCAGAGT	206	86303165	11111111
												cnv_AB61_R.RC	TCCAAGCACACAAATTCCTTC		86303370
												cnv_AB61_F2	ATGATGGGGAACAGTCCAAA	154	86305151	11111111
												cnv_AB61_R2.RC	TCACCAAATGGCACTTGAAA		86305304
												AB61_F3	CCATGGTAATGAGGATCATGC	1049	86313721	10101011
												AB61_R3	GAGGATGTTTCTGCCACACA		86314769
												AB61_F4	AACAGCAAATATGACAGTTCAAAA	1057	86336724	11111111
												AB61_R4	TTTTGGTTCTAACAGCCATTGA		86337780
Chr2	100287387	100617218	loss	11110111	2.1M	3	0	0	0	0	false positive	AB63_mar_F1	CCTGCTGGTCAACATGGTC	1195	100349655	11111111
												AB63_mar_R1	CGCCCCTTTTACTGATTGTC		100350849
												AB63_mar_F2	TTCGGTTTCACCTCAGTTGG	1212	100401032	11111111
												AB63_mar_R2	AACCTAGGATCCCAAAGCAAC		100402243
												AB63_mar_F3	GGCCTCAGGTGAAAAATGAG	1187	100437692	11111111
												AB63_mar_R3	TGCATGAATCAGGAGTCCAC		100438878
Chr2	116882130	116887832	loss	00010100	2.1M	4	0	0	0	0	simple	AB21_F	GGGGGACTTAATTTGCAGAG	911	116884914	11101011
												AB21_R	GTGGTCTCCCCTCTGGACTC		116885824
												AB21_2F	TCTCTCTGTGTGTGGTGTGC	916	116885988	11101011
												AB21_2R	CAGGTGGAAAGGATGACCTC		116886903
												cnv_AB21_F3	ATGGCTTCACTTTGCCAGAT	188	116882223	11101011
												cnv_AB21_R3.RC	TTTCCCAAAGCCTGTGAAAG		116882410
												cnv_AB21_F4	TCAAGGGTGTCAGAGCCAAT	224	116885089	11101011
												cnv_AB21_R4.RC	GTCCCATGACTCCCTGAAGA		116885312
Chr2	141668791	141708394	loss	00000010	2.1M	9	0	5	2	0	simple	2.141507698.1Fs	CTCCAAGGCTCTGAGACACC	817	141641676	11111111
												2.141507698.1Rs	ACCTTCCTTCAGCACAGAGG		141642492
												2.141513459.2F	TTTTGACAGCCCTCTTCCAG	909	141647251	11111111
												2.141513459.2R	AGCAGGACAGCCAAACAAAG		141648159
												2.141519429.3Fs	GTGTCACCACCACATCTTGC	890	141653349	11111111
												2.141519429.3Rs	CTCCAGGTTTGAAAAGGCAG		141654238
												2.141525145.4Fs	TGGGAGGAAAGCCTGTTATG	842	141659220	11111111
												2.141525145.4Rs	CCCTCAGCACTCTTCTCACC		141660061
												2.141530689.5F	CCACTCTGGAAGTAGCTGGC	877	141664564	failed
												2.141530689.5R	CCTCTGAGACAGGTGGGATG		141665440
												2.141536340.6F	AGCTGGAGAGAGGAAGGAGG	807	141670075	11111101
												2.141536340.6R	AGACACGTGGAAACCCAAAC		141670881
												2.141548052.8Fs	CATCACCATGGACACCAAAG	1116	141681818	11111101
												2.141548052.8Rs	ATCAGAAACCATGAGCCAGC		141682933
												2.141553897.9Fs	ATTAAGCTGCAAATCACCGC	1142	141687669	11111101
												2.141553897.9Rs	TTTCAAAACACAAGGGAGCC		141688810
												2.141565377.11F	TGCAATTTCCACCCATACAG	977	141699314	11111101
												2.141565377.11R	ACAGGGAGGGGAAGAAGATG		141700290
												2.141513459.2Fmlpa	GGTTGGGTTTGGTTTGGGATCATACATGCTTTGT	120	141648089	11111111
												2.141513459.2Rmlpa	P - ACATCTACTATGAGTGTCTTTGTTTGGCTGTCCTGCTGTGTC		141648123
												2.141519429.3Fmlpa	TTTCTCCTACCAAGGGTTGTCTGTCGTTCTACTCTCAT	116	141653720	11111111
												2.141519429.3Rmlpa	P - GACATACACCTAGCTACTGCTGCACTGGCTGGCT		141653758
Chr2	153703619	153909621	loss	10110110	2.1M	14	0	0	0	0	complex	cnv_AB65_F	GTGGGTTCTTCATGCTTGGT	199	153704117	11111111
												cnv_AB65_R.RC	GCAGCTGGAGCACTCTCTCT		153704315
												cnv_AB65_F2	TCTTGCAATGGTCTGCTCAC	194	153705641	11111111
												cnv_AB65_R2.RC	CCCAAAACCAGCAATGAACT		153705834
												AB65_F3	TTTCGGGAGCAGACTGACTT	1139	153714430	11111111
												AB65_R3	CCAGCACAGAGGTGTTCAGA		153715568
												AB65_mar_F1	TGGAGACAAAAGCCCATCTC	1199	153737384	11001010
												AB65_mar_R1	GGACCAAAACCCACATGTTC		153738582
												AB65_mar_F2	TCCCCCTAAAGCATTTACCC	1197	153745029	11111111
												AB65_mar_R2	CTGCAGAGAGAGTGGGAAGG		153746225
												AB65_mar_F3	GGGTCAAGGCTACCTCTGTG	1200	153756353	21221222
												AB65_mar_R3	TTCTCCCTGTGGGAATTCAG		153757552
												AB65_mar_F4	AGATGAGCCCAAATCAGGTG	1204	153764619	10011000
												AB65_mar_R4	TTCCTTCATCCATCCAGCTC		153765822
												AB65_mar_F5	AAGTTGAGTGCATGCTCGTG	1202	153774461	11111111
												AB65_mar_R5	TGTCCATACCCCTGAACCTC		153775662
												AB65_F4	ATTTTGCCACATGCAAATCA	1018	153776666	01111101
												AB65_R4	TTGTGTGGCTAAGTGGATGG		153777683
												AB65_mar_F6	TACTGGTTTGGGGCAGACTC	1197	153784004	11111111
												AB65_mar_R6	CTAGGAGGCAGATGGCAAAG		153785200
												AB65_mar_F7	GCCCCTTCCTTCTTTGATTC	1215	153796906	11111111
												AB65_mar_R7	CACTTGGGTCATGGATTGTG		153798120
												AB65_mar_F8	AGCCTCAGTTCCACCTCTTG	1203	153807391	01111101
												AB65_mar_R8	TAACCCATGTCCCCAGAGTC		153808593
												AB65_mar_F9	TGCCCAACATGGTAAGTCTG	1205	153816194	11111111
												AB65_mar_R9	CCATCACTCCTTCTGCCTTC		153817398
												AB65_mar_F10	CTCTTGTGCTCTCCCACCTC	1208	153865449	11111111
												AB65_mar_R10	TGAGAATCAAGCCCCATTTC		153866656
Chr2	162294972	162308591	gain	10110100	2.1M	0	2	0	0	0	false positive	cnv_AB28_Frt	ACACCAAGACTGGGAAATGC	99	162295139	11111111
												cnv_AB28_R_Brt	ACCCTGACAAACTCCTGAGC		162295237
												cnv_AB28_F2rt	GGTGGAGGGTGAGATCAGAA	105	162301275	11111111
												cnv_AB28_R2_Brt	TATACAGCTGTGGCGTTTGG		162301379
Chr2	162547649	162595341	gain	01100100	2.1M	0	2	0	0	0	false positive	cnv_AB29_frt	CAAAACCCAAAGGCAGTTGT	108	162551316	11111111
												cnv_AB29_R_Brt	TGAGCCTCTGTAGTTCACTCTTCA		162551423
												cnv_AB29_f2rt	AAACTCACAATGGGGCAGAC	105	162552560	11111111
												cnv_AB29_R2_Brt	CAGAACCTCAGTTTCCCTGA		162552664
Chr3	16924020	16964030	loss	00000011	2.1M	2	0	0	0	0	simple	cnv_AB4_F	AGAGCCCTGGGAATAAGACC	995	16933713	11111100
												cnv_AB4_R	AGAATGCCAAGGCTTGTTTG		16934707
												cnv_AB4_2F	GAGTTCAGAAATTTTTCCTGGTG	1208	16934883	11111100
												cnv_AB4_2R	TTAACCCATTGGGACAGAGG		16936090
Chr3	25416783	25456269	loss	01000010	2.1M	4	0	0	0	0	false positive	cnv_AB66_F	GAGCTCAGGCAGACCTATGG	212	25427313	11111111
												cnv_AB66_R.RC	CCACAAAGCAGTCCAGTCAA		25427524
												cnv_AB66_F2	CGCAACCCCCTTTTGTAATA	208	25434396	11111111
												cnv_AB66_R2.RC	CAGAAATCTGTGGACGAGCA		25434603
												AB66_F3	ACAGCAACTGCCTGTGAGA	1128	25438645	11111111
												AB66_R3	ATGCTTCGCCTCACCTAAGA		25439772
												AB66_F4	CTGGAAACTGCCTGCAAAAT	1055	25453538	11111111
												AB66_R4	AGCTGTGTGGAAGGAAGCAT		25454592
Chr3	35008425	35453717	gain	00100000	2.1M	4	0	2	0	0	complex	3.35310752.2_F	GATTGCATGACTCGAAGCAC	916	35017667	11111111
												3.35310752.2_R	CAGGTAATGGGAAGGCTCTG		35018582
												3.35368366.9_Fs	CAACAGGAAAAAGGCAGGTC	850	35075505	11111111
												3.35368366.9_Rs	GGAAGCCATGTAGTTAGGGC		35076354
												3.35454858.24_Fs	AAATGACATCAGTTGCCAGC	831	35161657	11111111
												3.35454858.24_Rs	AAAAATTTCCTGTCCCCCAG		35162487
												3.35523911.34_F	TAGGCATATCCAGCATTCCC	1023	35230817	11111111
												3.35523911.34_R	AATTAACATTTCTGGCCCCC		35231839
Chr3	35544887	35581953	loss	00000010	2.1M	4	0	0	0	0	complex	cnv_AB22_F	TGCCAAATTGAAATGGGAAC	1199	35545494	11111101
												cnv_AB22_R	ATTTCCTGCCATGGTCAAAG		35546692
												cnv_AB22_F3	GCCAGGACAGAACCACATTT	198	35547743	11111111
												cnv_AB22_R3.RC	CGTCCTGGTGACTCAAACCT		35547940
												cnv_AB22_F4	CCCTGACATCACTGTGGAAG	889	35549842	11111101
												cnv_AB22_R4.RC	TGCCCAGTGGTTAGAAGACA		35550730
												cnv_AB22_2F	TTCCCAAACTGTCTTGAATGG	1015	35563603	11111111
												cnv_AB22_2R	TCCCAAATCTCTGGTTTTCTG		35564617
Chr3	88570061	88705355	loss	00100010	2.1M	4	0	0	0	0	false positive	cnv_AB67_F	ACCCAGCGTTTTGTATTTGC	168	88590124	11111111
												cnv_AB67_R.RC	TATCCCAGCAAGGGTGTTTC		88590291
												cnv_AB67_F2	GGTTTTTCCCAGGCACACTA	163	88607809	11111111
												cnv_AB67_R2.RC	TGGGTAAGTGTCACGATGGA		88607971
												AB67_F3	CAGCCATACAGCCCATAGT	1048	88575718	11111111
												AB67_R3	CCTGCCCTTCTGTATTTGGA		88576765
												AB67_F4	CACTAGCCTGTGGCATTGT	1033	88611452	11111111
												AB67_R4	GAACATGCTGGGAAGGAAAA		88612484
Chr3	93544696	93687226	gain	11010111	2.1M	3	0	3	0	0	complex	3.93869010.15_Fs	GCCTCCCAGTGAGAGTCAAC	1059	93587136	11111111
												3.93869010.15_Rs	CTAATTTTCCCCCATACCCC		93588194
												3.93897520.19_Fs	GAGCAAGGTCTGCCTCAAAC	1108	93615464	11111111
												3.93897520.19_Rs	TGCCTCTGATACATCTCCCC		93616571
												3.93955339.22_Fs	CAAACAATACATCCCCCACC	923	93673592	11111111
												3.93955339.22_Rs	TTCCTTGCATCTTGGGTCTC		93674514
Chr3	96116895	96142206	gain	00010100	2.1M	0	2	0	0	0	simple	cnv_AB31_F2rt	CAAGGTTTGACTCCGAGAGC	105	96134357	01101010
												cnv_AB31__2_R2rt	ATTTTTCACAGGACCGCAAG		96134461
												cnv_AB31_F4rt	CTGCTTTATGGAGACGCACA	118	96137890	01101010
												cnv_AB31_R4rt	TAGCTCTCGCTACCCTACCG		96138007
Chr3	105926041	106114818	loss	01110010	2.1M	4	0	0	0	0	false positive	cnv_AB68_F	GAAAAGGCATCTTTGCTTGC	229	105931296	11111111
												cnv_AB68_R.RC	CTTCCCCAGTGTGCATTTCT		105931524
												cnv_AB68_F2	TGCAACATCATCCCAGTGTT	241	105950940	11111111
												cnv_AB68_R2.RC	TCCCTTTGGGGACTTTTACC		105951180
												AB68_F3	TCCTTGCCTTTCCTCAGAGA	1173	105964598	11111111
												AB68_R3	CAGTGTCCCAAGGATTTTCC		105965770
												AB68_F4	CTGGAAGAGCCTGCCTTATG	1098	105981530	11111111
												AB68_R4	GGGGAATGTCTGGATGTGTC		105982627
Chr3	111543463	111563741	loss	10010000	2.1M	2	0	0	0	0	simple	cnv_AB69_F	AAGCAAAGCCCCTTACTTCA	156	111559987	01101011
												cnv_AB69_R.RC	GGTCACAGGCTGAGTGTCCT		111560142
												cnv_AB69_F2	ATGGCACTGGCAAAATCTTC	249	111561081	01101011
												cnv_AB69_R2.RC	CTTTGGAATGAGCCTGGATT		111561329
Chr4	25214339	25226770	loss	11100000	2.1M	2	0	0	0	0	simple	cnv_AB71_F	GGCTTTTTCTCTTCCATCCA	237	25223152	00011111
												cnv_AB71_R.RC	CCTGCCGAAGACCTTAACAA		25223388
												cnv_AB71_F2	ATCTGTGGGAACAGGTTTGC	172	25224312	00011111
												cnv_AB71_R2.RC	CAAAATGGGGTCACCTTAGC		25224483
Chr4	32222227	32278741	loss	01110000	2.1M	6	0	0	0	0	false positive	cnv_AB72_F	CTCCATCTCAAAGGCTCAGG	207	32225466	11111111
												cnv_AB72_R.RC	TGTGACAGAATACGCCTTGC		32225672
												cnv_AB72_F2	CCCCTAGGCCACCTTCTATC	211	32227148	11111111
												cnv_AB72_R2.RC	CCTTCTCCTCTCAGCCCTTT		32227358
												AB_72_mar_F1	CACACTGGATGGCAGTCTTG	1201	32234312	11111111
												AB_72_mar_R1	ATCGTTACCAACCGCTTCTG		32235512
												AB_72_mar_F2	TTTGGCTGGGTAACAACTCC	1200	32244077	11111111
												AB_72_mar_R2	GCATGAAATGCAGATGCAAG		32245276
												AB_72_mar_F3	GGTCTCAAAGAGCAGGCAAG	1200	32256020	11111111
												AB_72_mar_R3	TGGACTCGTGTGACTTCAGG		32257219
												AB_72_mar_F4	TGGGCTAAATTCTCCGTTTG	1200	32265515	22221222
												AB_72_mar_R4	CTGCTCAGTGGAACCAATCC		32266714
Chr4	111582278	114021203	loss	11110111	2.1M	32	0	6	2	0	complex	4.111544502.1Fs	TAAGCCACAGGAACACTGGG	884	111718811	11111111
												4.111544502.1Rs	CTCCTGTTGCCATGTGAATC		111719694
												4.111619251.7F	CAGAACAGGGAAACAAACGG	829	111793400	00001000
												4.111619251.7R	TTTTAAAGATTTGGTTCTGAGAAATG		111794228
												4.111624984.8F	CCTCTCCCAGAGTATGTGGC	995	111799201	00001000
												4.111624984.8R	TTTTTGAACGCAGTTTGGTG		111800195
												4.111630676.9F	CCTTAGGGCAACACTTCTGC	861	111804783	00001000
												4.111630676.9R	AATGGAGGGAGGATTTCTGG		111805643
												4.111722906.17F	AGCTTCCTTGAGTGAGTGCC	862	111897265	00001000
												4.111722906.17R	GAAAAATCATGGGATGTGCG		111898126
												4.111751404.20F	AGGAACACCTGGACACAAGG	818	111925904	00001000
												4.111751404.20R	AATCCGTGCCTACCAGTGAC		111926721
												4.111889520.39F	ACATGATTTGGATGCTGTGG	817	112063932	00001000
												4.111889520.39R	GGAGTTGGAACAGGAGCAAG		112064748
												4.111918108.43F	TTCACCATTCCACACTTTCC	1236	112092202	00001000
												4.111918108.43R	TTAACCAAATCCAGAAGAGACC		112093437
												4.111941354.46F	ATTCTCTAAACATGCTGCCC	1081	112115604	00001000
												4.111941354.46R	ATCTTGCCTGGCTTTAATCG		112116684
												4.111970250.49F	TGCTTTATCCCATGGAGGAC	898	112144548	00001000
												4.111970250.49R	TGCTGCATTTCAGTGATTCC		112145445
												4.112073515.60F	GCAAAGTGTCAACTAAAATAATGC	808	112247648	00001000
												4.112073515.60R	TGGGAAAATAAACACACCAAAG		112248455
												4.112148468.70Fs	CCATTTTGGGTATATTGGGG	907	112322566	11111111
												4.112148468.70Rs	CAAGAAAAGAACCAGAAAAAGC		112323472
												4.112228661.82Fs	CTAGCCAGGCAAGAAACCTG	804	112403095	11111111
												4.112228661.82Rs	GGAGAGGCCTTCCTTCTGAC		112403898
												4.112245795.84F	CAGGACTGACATTGCCACAG	1076	112419944	failed
												4.112245795.84R	CCCCGAGCTCTTACAGACAG		112421019
												4.112286286.90Fs	TTCCACGATCATCACAGAGC	894	112460517	11111111
												4.112286286.90Rs	TCCCACACCAATTTAGCCTC		112461410
												4.112360964.101F	CACACCATCAAAAACACTTGG	828	112535040	00001000
												4.112360964.101R	GTTCAAGCATTCAAGATGCG		112535867
												4.112504705.118F	TGAAAAATTTCAAGGGGGTG	894	112678820	00001000
												4.112504705.118R	GAAGGAATAAGAACACCGGG		112679713
												4.112533443.120F	AATTTTCGAGCACTGTTGCC	914	112707713	00001000
												4.112533443.120R	TTCATACCGACGATGCAGAG		112708626
												4.112648542.139F	TTATGCCAGGTGTGGTTCTG	920	112822668	00001000
												4.112648542.139R	CTGGTCATTTGTGGGTCTCC		112823587
												4.112734602.151F	TTGAATGTAGCAGGCAGCAC	999	112908890	00001000
												4.112734602.151R	GGACATAATGCAGCCCTCTG		112909888
												4.112792311.160F	CAATCCCAATTGCAAGGAAC	1139	112966395	00001000
												4.112792311.160R	ACGTGCGGTAAATCTCTTGG		112967533
												4.112849723.167F	GAAATGGCATCTTCACCCTG	884	113023867	failed
												4.112849723.167R	TGTGATTTGTGATGTATGGTATATGG		113024750
												4.112884464.170F	CATGGGCTGTACTTGGTGTG	992	113058659	01001000
												4.112884464.170R	AGAACTGTGGAGGAGGAGCC		113059650
												4.112999124.180F	TCCCAAAGATGGCTCCATAG	974	113173249	00001000
												4.112999124.180R	GGAAAAGGCATTGAAACAGG		113174222
												4.113085567.191Fs	TCCCTAGTCAAATGAAAACATCC	931	113259642	00001000
												4.113085567.191Rs	TTTGCTGAGACACATGGTTTG		113260572
												4.113160412.199F	TTCCATGAATATGTTGTCAGCC	857	113334582	00001000
												4.113160412.199R	GGCTGGGGTGGATAAAGAAG		113335438
												4.113183496.202F	CCCATATGTTCCCATGTTCC	1139	113357680	00001000
												4.113183496.202R	TCATTCAAGGAAGGTGAGGC		113358818
												4.113257988.212F	AACAGGATGGCTGCTCTAGG	941	113432266	22221222
												4.113257988.212R	AGGCCACACCAACGATTGTC		113433206
												4.113321395.221F	ACAGGCATCTGCACTGAATG	1239	113495488	00001000
												4.113321395.221R	TTCTGAAGGGAGTGGGAATG		113496726
												4.113396221.230F	GGGTTGCCTTTAACTCCCAG	862	113570393	11111111
												4.113396221.230R	CTATGTCCCTGATTGGGGTG		113571254
												4.113436336.236F	TTTTTCCCAACCATTCTGCC	990	113610528	failed
												4.113436336.236R	TGGGTTGTAAACATGCATCAG		113611517
												4.113493543.242Fs	CAAGCAAATGTGCATCAGTG	858	113667718	11111111
												4.113493543.242Rs	AAGCTTGCAAATCCACATGAC		113668575
												4.111544502.1Fmlpa	AAATCTAGTTAGAAGGTAAGCCACAGGAACACTGGGAA	124	111718795	11111111
												4.111544502.1Rmlpa	P - TGGAGTCAATGATTCACATGGCAACAGGAGTAATGTTCTGAA		111718833
												4.111970250.49Fmlpa	ACATAGCCACAGCCAACAATCTACCTCAATTTCCCTGA	125	112145061	00001000
												4.111970250.49Rmlpa	P - TCATCACAAAGCACACTTATGTCCAATTTCCTAACAGACCCTG		112145099
Chr4	128173678	129123133	gain	11110111	2.1M	0	11	0	0	0	false positive	cnv_AB32_Frt	CCAGGAATCATCAAGGGGTA	115	128173965	11111111
												cnv_AB32_2_Rrt	AAATGACCTCTTGCCTGGAA		128174079
												cnv_AB32_F2rt	CGGGGAGAGAACACAGTAGC	145	128176432	11111111
												cnv_AB32_2_R2rt	TCACTGTTCTCCAGCTTCCA		128176576
												AB32_mar_F1rt	TTTCCATGAGACCTGCCTTC	155	128282311	11111111
												AB32_mar_R1rt	ACAGCTTTGGCTGGAGTTTC		128282465
												AB32_mar_F2rt	TCAAGCCCTGATCCCATTAG	142	128375178	11111111
												AB32_mar_R2rt	AGGGAAATCCATTTGCTGTG		128375319
												AB32_mar_F3rt	AGAGAGGGGTGATCCATGTG	144	128476407	11111111
												AB32_mar_R3rt	AATAAGGTGATGGCGTCTCG		128476550
												AB32_mar_F4rt	CTAGCTTCCGGGTGCATAAG	202	128574248	11111111
												AB32_mar_R4rt	TGTTCAGCCCCTCAGATAGC		128574449
												AB32_mar_F5rt	CCGCAGAAATGGTTTTAAGG	154	128677420	11111111
												AB32_mar_R5rt	TCAAGCAAACATTCGTCAGC		128677573
												AB32_mar_F6rt	ACGGTAATGCAAACCCTCAG	153	128779552	11111111
												AB32_mar_R6rt	AATGGCAAGGTGTCTTCCAG		128779704
												AB32_mar_F7rt	CTGTACCATCTCCCGTCAGG	185	128874909	11111111
												AB32_mar_R7rt	GTCCAAATCTGTCCCCAATG		128875093
												AB32_mar_F8rt	TTGGGCTTGTAGCATTGTTG	151	128987200	11111111
												AB32_mar_R8rt	GGACAAGGGTCCTAGACGTG		128987350
												AB32_mar_F9rt	CCCACAGATCCATCATGTCC	148	129085638	11111111
												AB32_mar_R9rt	ACAGAATTTGCCTCCCTGTG		129085785
Chr4	143097096	143760645	gain	00000011	2.1M	5	0	3	2	0	complex	4.142927761.1F	ACTTTCAGGTGAAGTCCCCC	880	143250577	11111101
												4.142927761.1R	ACTAGTGACCACCTGGCTGC		143251456
												4.142939380.3Fs	GGGAGGGAAAAGTAGCCAAG	916	143262312	11111111
												4.142939380.3Rs	TGTTGCAATGAGGAGGTGAG		143263227
												4.142962595.5F	ACTCTCTATGGGCACCCCTC	961	143285501	11111100
												4.142962595.5R	TAGAGGCACCCTTCCATGAG		143286461
												4.142973755.7Fs	AACCTTGTGCACTGCTTGTG	1055	143296584	11111100
												4.142973755.7Rs	TGCAATCTTCAAGCATCTTCC		143297638
												4.142985710.8Fs	GCTCTTTTGCTATTTTGGGG	896	143308512	11111111
												4.142985710.8Rs	TCCAATCTCAGCACGATCAG		143309407
												4.142927761.1Fmlpa	GTCTCAGTGTACAAATTTCACAGCTACCCACAGCA	117	143251226	11111101
												4.142927761.1Rmlpa	P - AGAAAGAGAGAGCAGAAAGGAGAGGAGGGAGAGCAATG		143251261
												4.142985710.8Fmlpa	AACACTGACTTGGCGAATGGTTCTTCATTGATGGGTCT	120	143308929	11111101
												4.142985710.8Rmlpa	P - TCACTTGCCTGCCTAGAGATCTAATCATACTGGACACA		143308967
Chr4	144938118	145296621	gain	01010100	2.1M	0	5	0	0	0	complex	cnv_AB33_F2rt	GCCAGACACATCTGGGAGTT	200	144958595	11101101
												cnv_AB33_R2rt	GCAGTTTTGAGCCTTCACATC		144958794
												cnv_AB33_F3rt	GGATGGGTAGCTACGTTGTCA	107	144959635	11111111
												cnv_AB33_R3rt	GGAGGGGAAGGCAGTAAAAG		144959741
												AB33_mar_F1rt	ACAATCAGGCCCAGTTTCAC	170	144995228	10111111
												AB33_mar_R1rt	GGGAAGGGTATGCATGTGAG		144995397
												AB33_mar_F2rt	CTGCAGATTGCTTCAACAGG	111	145042624	00011010
												AB33_mar_R2rt	AGGGACTGTCCAGCTGATTG		145042734
												AB33_mar_F3rt	AAGGTCAAGCAGAGCAAAGG	150	145141639	00011000
												AB33_mar_R3rt	TTTGGTGTGGCAGTATTTGC		145141788
Chr5	44107542	44127875	loss	00100000	2.1M	4	0	0	0	0	false positive	cnv_AB6_R3.RC	AGGATGCGAGAGATGATGCT	526	44109038	11111111
												cnv_AB6_R4.RC	CAGGTCTATCGGAACCCTCA		44109563
												cnv_AB6_F	CCTTTTCAAGCTGGCAGAAC	1200	44109807	11111111
												cnv_AB6_R	TGAGTGGGCAACCCTATCTC		44111006
												cnv_AB6_2F	TTTATGCCGTGGTGTGAGAG	1201	44114802	11111111
												cnv_AB6_2R	CGTTGTCAAGCATTCCTGTG		44116002
												cnv_AB6_F4	ACTACATGGAGGGTGGCATC	966	44125302	11111111
												cnv_AB6_R4	AGCCCCCAGAACAACTCCAC		44126267
Chr6	7935659	8067320	gain	00110100	2.1M	0	2	0	0	0	false positive	cnv_AB36_Frt	GGAAAAGGGCTTGAGGCTAT	157	7940057	11111111
												cnv_AB36_Rrt	GCTTAAATGGGCATCCAGAA		7940213
												cnv_AB36_F2rt	GCTGCAAAAGGATGGTGTTT	220	7950126	11111111
												cnv_AB36_R2rt	ACGCCAAGTTGCTTTCACTT		7950345
Chr6	111053851	111083097	loss	01010000	2.1M	2	2	0	0	0	complex	cnv_AB7_F	GGAAACGGATAGCCCATAGC	996	111058245	11111111
												cnv_AB7_R	GCACAGGCTCACTGGTTCTC		111059240
												cnv_AB7_F3rt	GGCATTTGCAAACCCTGTAT	250	111058627	10101011
												cnv_AB7_R3.RCrt	GGCAAACAATTTTGGGGATA		111058876
												cnv_AB7_F4rt	TGGTTGGTAGGAAAGCCAAC	156	111061495	11111111
												cnv_AB7_R4.RCrt	AGCAGTCAGAAAACCCAGCA		111061650
												cnv_AB7_2F	TTGTTAGAAGGCTAAGAGCATGG	852	111065046	10101011
												cnv_AB7_2R	CCAATATGGTTGACCTACAGACC		111065897
Chr6	125338496	125354771	loss	11110110	2.1M	2	1	0	0	0	false positive	cnv_AB17_F3rt	GGTTGAGAGAGGCTGGTGAG	190	125340047	11111111
												cnv_AB17_R3.RCrt	TTCTAGGAAAGCAGCCAAGC		125340236
												cnv_AB17_F	TCAGCTGATGATCTTGGCTTC	999	125345276	11111111
												cnv_AB17_R	TCACTAGCCATGTGCCTTCTC		125346274
												cnv_AB17_2F	TCCTTCCTGAAGCCATGAAC	1198	125353354	11111111
												cnv_AB17_2R	TTCTGCCTTTTGGAATTTGG		125354551
Chr6	129587987	132040888	loss	11110111	2.1M	8	0	1	0	0	complex	6.129944524.1_Fs	ATGGCAGAGGGGTGTTACTG	816	129928548	00001000
												6.129944524.1_Rs	CCTGAGAAAGTCTGGCAAGG		129929363
												6.129961827.3_F	TCAGGCAGATGACTGAAAGC	1039	129945734	00001000
												6.129961827.3_R	CTTGGGGAAAGCTGAGACAG		129946772
												6.129978866.5F	CTCAGGCTGTTTCTTTTGGG	808	129963035	00001000
												6.129978866.5R	TGAGTCCTTGTTATGTGTGCC		129963842
												6.129996183.8F	GCCTTGTCTTCCCACAATTC	1104	129980037	00001000
												6.129996183.8R	TCTTTGCCTGTGCAGTTTTG		129981140
												6.130019003.12_F	TTGCAGTATTAAGCCTCTTTTGG	831	130002765	11111111
												6.130019003.12_R	TGTATCCTCTCTGGAGCATGG		130003595
												6.130065326.18_F	TGCTGTTAGAACACATTCCCC	813	130049503	00001000
												6.130065326.18_R	TGGCTGAAATACCTTCTTTCC		130050315
												6.130157130.29_F	ATGCTCTTTTCTTCCCTCCC	814	130141053	11111111
												6.130157130.29_R	TATGTGCCTTGGATCACCTG		130141866
												6.130162796.30_F	TCCTTACAAGGACGCAATCC	969	130146675	failed
												6.130162796.30_R	TGATAAGCCCTTTCCTGTGG		130147643
Chr7	141431152	141442479	loss	00000010	2.1M	2	0	0	0	0	simple	cnv_AB24_F	TGAATTCACCTTGCCTCCTC	1204	141432365	11111101
												cnv_AB24_R	TCCCTCCAGCACATTCTTTC		141433568
												cnv_AB24_2F	GGGCAACATAGTCCCTGATG	1202	141437747	11111101
												cnv_AB24_2R	CCGATGGAGCCTATGAACAC		141438948
Chr8	19675977	20032624	gain	10110111	2.1M	24	0	14	0	0	complex	8.19688246.1Fs	CTTCAACCCAGGAAGCAGAG	936	19687971	11111111
												8.19688246.1Rs	ATCCCTGATGGCTTCACTTG		19688906
												8.19918242.6Fs	AGTGCTCACTGAACCAAGGG	1036	19855868	11111111
												8.19918242.6Rs	TGTGCCAGGAGACTGTGAAG		19856903
												8.19923841.7Fs	GAAGAAAGGTGCCACACGTC	892	19864412	11111111
												8.19923841.7Fs	TCACGAAAAGAATGCAGCAC		19865303
												8.19929955.8F	AGGCAGACATGTAAAACGGC	915	unmapped	11111111
												8.19929955.8R	GCTTGCAGAAGCTGACTGTG		unmapped
												8.19935540.9Fs	GGTAAAGGCAATTTTGCTGC	876	unmapped	11111111
												8.19935540.9Rs	CCTCTCTTGGTCCAGTCAGC		unmapped
												8.19941090.10F	CTCAGCAGACCCAAAAGGAG	958	105212287	11111111
												8.19941090.10R	AATAGCCCACCCACACTCTG		105213244
												8.19952913.11Fs	GGAATAATTGTGGGTGCAGG	788	19894949	11111111
												8.19952913.11Rs	GGTGTGGGTTTGGAAATCTG		19895736
												8.19958637.12F	GGGGTTCACCATAACGACAG	1133	20028049	11111111
												8.19958637.12R	GCTCTGCCCCTGATGAATAG		20029181
												8.20090723.15F	GTGCACAGAAAGCAGGACAG	847	22081673	11111111
												8.20090723.15R	TTGGGCAGATAAAGGAAAGG		22080827
												8.20107969.17Fs	TGTGAAGACAAAGTGCAGGC	992	22064571	11111111
												8.20107969.17Rs	CTTCCTGAAACAGGATTGGC		22063580
												8.20113563.18Fs	TACTGAGAATGCATGGCTGC	1076	22059158	11111111
												8.20113563.18Rs	AAAAAGACCCCATTGCTTCC		22058083
												8.20119689.19F	TCCTTAAATAAAAATCCCCTCAC	823	22052687	10011110
												8.20119689.19R	ATGAGGTGCCAGAGAACAGC		22051865
												8.20125158.20F	AGATCCATGAAAAACGCTGG	861	22047376	10011110
												8.20125158.20R	ATACATCAGCCACAGGGCTC		22046516
												8.20130977.21Fs	TCAGCTTCCAGTGTGGAGTG	932	22041565	11111111
												8.20130977.21Rs	TACAGCCTTCAGGAGTTGGG		22040634
												8.20136779.22F	TGGATTGCAGTGAGCAGAAC	960	unmapped	failed
												8.20136779.22R	GTTGAATTTGGAGCCTGGAG		unmapped
												8.20142538.23Fs	AATTTCTCCAAACACGCCAC	1045	unmapped	11111111
												8.20142538.23Rs	ATTCCCTGTAGCCAGCACAC		unmapped
												8.20148143.24Fs	ACCAGAGAAGGTCATGGTGG	811	unmapped	11111111
												8.20148143.24Rs	TTTAGCCAATGGAACAAGGG		unmapped
												8.20153884.25F	GTGCAACCAAGTGGACACAG	992	unmapped	12111111
												8.20153884.25R	ACAGGAACACTTGGGACAGC		unmapped
												8.20183001.26F	TGTGACCTGGGCAAAATAAAC	1250	unmapped	11111111
												8.20183001.26R	GAGTGGCAAAGGAAAGTTGG		unmapped
												8.20401208.29Fs	AGGTGGCCCACAGATGTTAG	1197	19981870	11111111
												8.20401208.29Rs	CTCCTGTACCCCTGAAGCAG		19983066
												8.20441516.30Fs	GGAATAATTGTGGGTGCAGG	801	20022217	11111111
												8.20441516.30Rs	CTGAAATAGGGGTGGTGTGG		20023017
												8.22488597.33Fs	TGCCTGGAGAAACACACAAG	847	22132958	11111111
												8.22488597.33Rs	GATCCTGTCAGGGAAAGGC		22133804
												8.22505854.36Fs	GATCCTGTCAGGGAAAGGC	868	22150567	11111111
												8.22505854.36Rs	TCCAATCTTCAGTGCTGATCC		22151434
												8.22586331.37F	AGTTGCATTGACTTCCACCC	1259	22230667	11111111
												8.22586331.37R	GGCTGTGAAAGCAAAAGGAG		22231925
Chr8	129688349	129696617	loss	00000110	2.1M	2	0	0	0	0	simple	cnv_AB8_F	AGCATGTTTTCCCAGGAGAC	1186	129691599	11111001
												cnv_AB8_R	CAAATGGCCAAAACACACTG		129692784
												cnv_AB8_2F	GAGCGTAAATCCAGCAGTCC	1199	129695024	11111001
												cnv_AB8_2R	CTTCACCACCAGATGCAGAG		129696222
Chr9	121128131	121150960	loss	11110110	2.1M	2	0	0	0	0	complex	cnv_AB46_F	CTGACCCCACCAGATTCACT	167	121128346	00001001
												cnv_AB46_R.RC	CTGGCTTGTAGCCTGACCTC		121128512
												cnv_AB46_F2	GTTGGCCAAGAACTGACCAT	186	121148721	11111111
												cnv_AB46_R2.RC	GGGTTTAGTCCCAGGAAAGC		121148906
Chr10	97080676	97085160	loss	01000000	2.1Ms	4	0	0	0	0	simple	cnv_AB23_F3	TTATCAACCAGCCCCTATGC	180	97081010	10111111
												cnv_AB23_R3.RC	TCTCCAGTCTCTGGCCTTTG		97081189
												cnv_AB23_F	AGGCCAGAGACTGGAGACAG	1230	97081173	10111111
												cnv_AB23_R	AAACCACTCCAGGGAAGGTC		97082402
												cnv_AB23_F4	ACAGCAGTGCAGTCCATCTT	238	97081816	10111111
												cnv_AB23_R4.RC	CCCTTGTCTTCCCTTCATCA		97082053
												cnv_AB23_2F	TAGCTGTGCCTTCCCAACTC	938	97084233	10111111
												cnv_AB23_2R	GTGCCCTGTATCTCCCTTCC		97085170
Chr11	39166825	41764281	gain	11110111	2.1M	0	12	0	0	0	false positive	cnv_AB42_Frt	CACTGGGGACAAGTGACTGA	141	39521456	01111111
												cnv_AB42_Rrt	GAGACTGCAGGTTTGGTTTTG		39521596
												cnv_AB42_F2rt	CTCCTCACTTGACCCCACAT	146	39524636	01111111
												cnv_AB42_R2rt	CAGGAATCCCAGGTGACAGT		39524781
												AB42_mar_F2rt	CAGAAGGTTGAGCAACAAGG	146	39915512	11111111
												AB42_mar_R2rt	TTGAGGTCCTTCCAATCCTG		39915657
												AB42_mar_F4rt	AGCCTTTGAAGAACCAGCAG	157	40116241	11111111
												AB42_mar_R4rt	CAGCAGTTGTCTGCACCAAG		40116397
												AB42_mar_F6rt	GGGGGTCTTGGAAAAGAGAC	149	40314392	11111111
												AB42_mar_R6rt	ATGGCCTTTGTGGAGAACTG		40314540
												AB42_mar_F8rt	CCCCTACTTGCTGAGGTGAC	151	40518159	11111111
												AB42_mar_R8rt	TCTCCCAGTTTTGCATCTCC		40518309
												AB42_mar_F9rt	CCAGTGCTGCTCTTTGAAGG	155	40630756	11111111
												AB42_mar_R9rt	TGACTTCTGCATGGTTCAGG		40630910
												AB42_mar_F10rt	TCAGTAACTTAAGCGCCCATC	139	40735572	11111111
												AB42_mar_R10rt	CTTCATCACATGCCAGATCG		40735710
												AB42_mar_F11rt	CACTGCTGGTTATCGTGTGG	153	40814902	11111111
												AB42_mar_R11rt	AGCCTGGGGAATTTTTCTTC		40815054
												AB42_mar_F12rt	ACCCACCAAACACCAGAGAC	154	40926023	11111111
												AB42_mar_R12rt	CAGTCTTGGCATGGAGAAGG		40926176
												AB42_mar_F14rt	AAAACAAGCAAGCATGAGTCC	194	41115345	11111111
												AB42_mar_R14rt	AAATGGATCTGGGCACAAAG		41115538
												AB42_mar_F16rt	TCTGGCATCCAGTAGACATCC	170	41326688	11011111
												AB42_mar_R16rt	ACTACAATGGGGTCGAATGC		41326857
Chr14	61861575	61908367	loss	00010000	2.1M	8	0	0	0	0	complex	cnv_AB15_F3	CACCCAGTCCCTGACAAACT	223	61871342	11111111
												cnv_AB15_R3.RC	CCGGATAAAAGATGGGACAA		61871564
												cnv_AB15_F4	GGTGAGGACAGGAACGTTGT	190	61872041	11111110
												cnv_AB15_R4.RC	CGTTCAGCTGACACAGGAAA		61872230
												AB_15_mar_F1	GAACAAGGGGCAGGGTTATC	1190	61875037	11121122
												AB_15_mar_R1	GTCCAAGTTCCCAAGTGACC		61876226
												cnv_AB15_F	TCAGCACTAGGCATCAGCAC	1181	61877581	11101100
												cnv_AB15_R	TTAGCCATGGAACCTTGACC		61878761
												AB_15_mar_F2	CATGTGAAAGAGCAGGTTCG	1201	61886817	00021022
												AB_15_mar_R2	CAAGAGAGCAATCCGCTACC		61888017
												cnv_AB15_2F	GTAGCGGATTGCTCTCTTGG	1208	61887999	11111111
												cnv_AB15_2R	TGACCCAACTTCCCTCTCAC		61889206
												AB_15_mar_F3	TGCGCTTAGTGCAAACTGTC	1197	61893292	11111111
												AB_15_mar_R3	TGATGCAGGATGTTCTGGAG		61894488
												AB_15_mar_F4	GTCACCCAATGATCACATGC	1208	61904592	11111111
												AB_15_mar_R4	GATGCTGCAAGCACTGTAGG		61905799
Chr14	69870000	70090000	loss	11110111	385K	36	0	24	3	2	false positive	14.68206726.1Fs	TTCACTGCAAGGACTTGTGC	907	69870878	11111111
												14.68206726.1Rs	AGGTGGATCCCATACTGCTG		69871784
												14.68212574.2Fs	CCCATGTAGGCTGCTTTAGG	802	69877135	11111111
												14.68212574.2Rs	TGTCTGACATTTCCTGCTGC		69877936
												14.68218450.3F	TATTGAAGTTCCAGCCCAGG	834	69882636	11111111
												14.68218450.3R	CTGGTTTTCAGCCCCTCTAC		69883469
												14.68224135.4Fs	AAGTCACAGTGTCCCAAGGC	1055	69888317	11111111
												14.68224135.4Rs	GCAGGCATGTTTACATGTGG		69889371
												14.68229682.5Fs	AAAGGACACATGCCCAAGTC	822	69894161	11111111
												14.68229682.5Rs	TCTGGGGGAGTTGATAGTGG		69894982
												14.68235353.6Fs	CTGGCCAGAAGTGCTTTTTC	1021	69899624	11111111
												14.68235353.6Rs	TAGTTCTGAGACCGATCCCG		69900644
												14.68247100.8Fs	AAATGGGAATGAAGTGCCAG	1127	69911270	11111111
												14.68247100.8Rs	CTCTTCCCCCTTCCTACCAC		69912396
												14.68252545.9F	GAAAGGAGGCCTTTTTCACC	1210	69916695	11111111
												14.68252545.9R	GTTTCAGAGGCCAGAGATGC		69917904
												14.68258604.10Fs	TCCTTGGTGCTTGATTAGGG	883	69922982	11111111
												14.68258604.10Rs	ACTGTCATGGGCTCAAAAGG		69923864
												14.68264018.11F	ATCACCTTTCCTTGGTGCTG	900	69928244	11111111
												14.68264018.11R	TTTCTTTTTGAAATTCCCCC		69929143
												14.68270081.12F	CTCCTTCCGGGATCCTACTC	800	69934326	11111111
												14.68270081.12R	ACATGTGGCATTTGTCATGG		69935125
												14.68275981.13Fs	CCCAACCCTAGGAGGTTCTC	1037	69940284	11111111
												14.68275981.13Rs	TTGTGAATGCTCTACCCATCC		69941320
												14.68281349.14Fs	AGGAGAGAGAGGCTGCTTCC	854	69945670	11111111
												14.68281349.14Rs	TCAGAACCAGCAGCAGTCAG		69946523
												14.68287345.15F	GTGGCTCAGCCTCAAACAG	843	69951779	11111111
												14.68287345.15R	TTCCACATTAAAGATGGCCC		69952621
												14.68292982.16Fs	AGATGTGGATCTGGGACTGG	860	69957333	11111111
												14.68292982.16Rs	TAGCCACGAGGCTTATTTGG		69958192
												14.68298559.17Fs	CAGGAAGAGCTGTGGGGTAG	905	69962783	11111111
												14.68298559.17Rs	TTAAACCACCGAACTCTGGG		69963687
												14.68304354.18Fs	GTTTCTGCAGTGAGCCTTCC	832	69968682	11111111
												14.68304354.18Rs	AGAACTTGCTGGGAGAGCAC		69969513
												14.68310045.19F	CCTCTGCCCAGCTAAGAATG	1221	69974175	11111111
												14.68310045.19R	CAATGTACAAACGCAATCGG		69975395
												14.68316122.20F	CATCGATTGTCCCAACTGTG	922	69980390	11111111
												14.68316122.20R	TGGAGCAGATTTAGCACACG		69981311
												14.68321944.21Fs	CGGTTTCAGAGGTGTCCTTC	804	69986343	11111111
												14.68321944.21Rs	ACACTGGAGAAAAACGGAGC		69987146
												14.68327458.22F	GAGGCACCAGACTCAAAAGC	947	69991733	11111111
												14.68327458.22R	CTCTGCCAAGGACTCCAAAG		69992679
												14.68333332.23Fs	GCACAAGGAGGCTGAAAGAC	800	69997737	11111111
												14.68333332.23Rs	TCCTGTTCTTCCCTGTGTCC		69998536
												14.68339080.24F	CTCCAGCTCTTCACAGACCC	977	70003330	11111111
												14.68339080.24R	GTCTTTGGGAAAGCAAGCAC		70004306
												14.68344948.25Fs	AGAACCTTTACCCCGGTCAC	1079	70009105	11111111
												14.68344948.25Rs	AATTTGGGCGTGTTTCTGAC		70010183
												14.68350334.26Fs	CCTCTCAGACCCTCACTTGG	1071	70014578	11111111
												14.68350334.26Rs	TTCACAGCCAATGCTCAAAG		70015648
												14.68362026.28Fs	AACAGTAATGGTGAACGGGG	867	70026396	11111111
												14.68362026.28Rs	CAGCAAGCATAAAAGGGAGG		70027262
												14.68367783.29F	CAGGGCCTTCAGAACATCTC	1114	70032059	11111111
												14.68367783.29R	TTGAAGCCTCTCCCTGAGAC		70033172
												14.68379399.31Fs	AATTGCTCTCCGGTCTTCAC	836	70043587	11111111
												14.68379399.31Rs	TTCCCCTGAATTTTGACAGG		70044422
												14.68385203.32Fs	GACAGTAGGCAGCCCAAGAC	1001	70049548	11111111
												14.68385203.32Rs	CAAAGTTGGCGCACATACAG		70050548
												14.68390955.33Fs	ATTCAAAGCCAGTGAGGTGG	1054	70055187	11111111
												14.68390955.33Rs	TGGTAATCTGGGGTCTCTGC		70056240
												14.68396506.34Fs	GCCACTGGGACTCTCTATGC	817	70061083	11111111
												14.68396506.34Rs	ATGTGACAAGGAGACCCTGG		70061899
												14.68402014.35Fs	GCTGTATAGACAGGCGAGGC	1068	70066251	11111111
												14.68402014.35Rs	TCCCTAGGGCCATATTTTCC		70067318
												14.68408234.36Fs	TCTTAGGGGTGTGTCCAAGC	863	70072379	11111111
												14.68408234.36Rs	GGACTTCTCAGTCCCTGTGC		70073241
												14.68413874.37F	TATCTGCAGTCTGGTGGCAG	951	70078199	11111111
												14.68413874.37R	CCTGCAAGTTCTTGAGAGCC		70079149
												14.68419536.38F	GAAACCAGGACAGCAAGAGG	886	70083723	11111111
												14.68419536.38R	CTTGAGTTGAGGAAGGGCAG		70084608
												14.68425048.39Fs	ATTCTAGATGCCAGCATGGG	946	70089492	11111111
												14.68425048.39Rs	TCAGGATAGTGGGTGAAGGG		70090437
												14.68218450.3Fmlpa	GCTTGACAGATGGACTCCTAGTGCTTTTGTTCACCGTCTATT	128	69883068	11111111
												14.68218450.3Rmlpa	P - ACAACTACTGAGAGATGCTGCATGAACAAATAGGGCTAATGT		69883110
												14.68224135.4Fmlpa	GCAAGGGTCTGTCAGAAGTAAACAAGCAGCTAAGAGTTA	113	69888757	11111111
												14.68224135.4Rmlpa	P - GTCCCATTCGCAGACTGTGAGAGTTGCCCT		69888796
												14.68229682.5Fmlpa	CAGGAAGCCAAGTCCACTGACAAAACCAAATGCCCT	115	69894342	11111111
												14.68229682.5Rmlpa	P - AAACACATGGCAGCAGGGATGGGAAAGCACATAAA		69894378
Chr15	14976674	15107922	gain	10000000	2.1M	4	2	0	0	0	false positive	cnv_AB18_F3rt	AGAGCAGTTGCCACTTGGTT	153	14991305	11111111
												cnv_AB18_R3.RCrt	CTGCACAAGGCTCTCCCTAC		14991457
												cnv_AB18_F4rt	GGCATCCATTGCTCTAATGC	179	14997412	11111111
												cnv_AB18_R4.RCrt	CAGTGCAGTGGGAAAGACAA		14997590
												cnv_AB18_F	CTGCATATGGGGACTGTGTG	1197	15034849	11111111
												cnv_AB18_R	TTCGTCAAACAAGCATCTGG		15036045
												AB18_F5	TGCCCAAGAAGCATAGTCAA	1047	15035806	11111111
												AB18_R5	AAGGGCCCTGAGTCTGGTAT		15036852
												AB18_F6	AGGAATGGAATTCCCAGTGA	1144	15040672	11111111
												AB18_R6	TTTCTTTGCACATAAAGACCTGA		15041815
												cnv_AB18_2F	AAGCACATGGGAATCCTGTC	1102	15054584	11111111
												cnv_AB18_2R	TTGCGTGAATATGATTGTGC		15055685
Chr15	65117871	65141661	loss	00110100	2.1M	2	2	0	0	0	complex	cnv_AB12_F3rt	CAGGCTCTTGTGTTGGGATT	208	65125548	11111111
												cnv_AB12_R3.RCrt	GATGAGGGGTCAGGACAAGA		65125755
												cnv_AB12_F4rt	ACCCTAACCTCTCCCTGCAT	241	65129756	11001011
												cnv_AB12_R4.RCrt	GCTTTTCATTGCCTTCTGCT		65129996
												cnv_AB12_2F	CAATGATGCCTCAGGGAGAC	1181	65136874	11111111
												cnv_AB12_2R	TCAGCATGATTGCCACAGTC		65138054
												cnv_AB12_F	ACCTTGGTCAAGCCACAGAG	1209	65139126	11221211
												cnv_AB12_R	ATAAGGCCCCCACAGATAGG		65140334
Chr16	36245543	36333824	loss	10100001	2.1M	28	0	7	1	0	complex	16.36161993.2F	CCCCCACTTGAGTCACAGAC	1121	36242286	11111111
												16.36161993.2R	ATCATTTTTGGCACAGGGAG		36243406
												16.36167657.3F	TGAAAATACGGGGACACACTC	1242	36247916	11111111
												16.36167657.3R	ATCCAAAAACTGCAAGCAAC		36249157
												16.36173303.4Fs	CCCACCAAACCATTTCAGTC	1034	36253586	01011110
												16.36173303.4Rs	GTATTCCCTCCCCTGATTCC		36254619
												16.36196317.6F	ACAGGTTATTCGTGCCCTTG	847	36276949	01011110
												16.36196317.6R	CAGCTCTTGGGGAAACTGAG		36277795
												16.36202290.7Fs	ATGCAAGCACAAGCACAAAG	1033	36282771	11111111
												16.36202290.7Rs	ACCATCAGGGTAACACTCCC		36283803
												16.36208090.8Fs	TTAACACAATTTCAGCCCCC	989	36288398	11111111
												16.36208090.8Rs	GTTCCTCCCTGCACTCTCTG		36289386
												16.36219692.9Fs	TTTGTCCTGTGTTGCAGGAG	838	36300330	21211112
												16.36219692.9Rs	GGGCAACAGGAAACAGTCAC		36301167
												16.36225127.10Fs	TGACTGGACAAGCAAGTTCG	919	36305520	01011110
												16.36225127.10Rs	GAGAGGCCAGGACTTCAGTG		36306438
												16.36231089.11Fs	CTTGTTGCCCCAACTGTACC	1081	36311421	01011110
												16.36231089.11Rs	TGAAACAACTCTTCTGGCCG		36312501
												16.36253787.12Fs	CCAAGCTCTTAACACAGGGC	1012	36334229	11111111
												16.36253787.12Rs	AAACATGGAAGGACAGGCAG		36335240
												csta-ex2F	GACTCCAGCGACAACTTGAG	80	36125075	11111111
												csta-ex2R	CACAGCTCGAAGAGGAAACC		36125154
												ENSMUSG60956-ex3F	AACAATTTGGAACTTAGTGGTTACCTG	55	36137755	11111111
												ENSMUSG60956-ex3R	AAAGCTCATCATTCCTGGTTTTG		36137809
												stfa2l1-ex3F	ATGGATGTAGGACGTGGTTG	145	36161833	11111111
												stfa2l1-ex3R	TCAAGTTGGAATCTGTTGTTTAGAAG		36161977
												ribp-ex1F	CAATGCAAAGGCAGTGAGTG	159	36209543	11111111
												ribp-ex1R	CCCTTGGCTATGTAGCTTCG		36209701
												EG408196-ex2F	TCAGCTTGAAGCGAGAACC	79	36213612	11111111
												EG408196-ex2R	TCGTCCAGCGACGAATTG		36213690
												2010005H15Rik-ex2F	GTGTACCATTCCTAAGGACTGC	62	36238910	11111111
												2010005H15Rik-ex2R	CTCCAGAAGAGTAACCGACAGG		36238971
												2010005H15Rik-ex3F	TGTCCTATCGAGCAAAGAAGC	95	36253100	11111111
												2010005H15Rik-ex3R	ATTAGCAATCTCCTGGATTTCTGG		36253194
												2010005H15Rik-ex5F	TTGGTGGTGGTTGTTTCCTC	106	36257340	11111111
												2010005H15Rik-ex5R	AGCTCATCTTTCCTGGTTTTG		36257445
												stfa1-ex1F	CAAAGAAGCAACGCATCAAG	74	36277262	01011110
												stfa1-ex1R	CATCTGGATTTCTGGTGTGG		36277335
												stfa1-ex2F	CCTCAGCTTGAAGCAAAAAC	82	36280558	11111111
												stfa1-ex2R	TTTCTCCAGCGACGACTTG		36280639
												ENSMUSG79595-ex1F	GGAGGTACTTCAGAGGCCAAAC	50	36308137	01011110
												ENSMUSG79595-ex1R	GCAATCTCCTGGATTTCTAATATG		36308186
												BC117090-ex1F	TTTGGCCTCTGAAACACCTC	61	36334353	11111111
												BC117090-ex1R	GTCCAAGCCAGCAAAGAAAC		36334413
												BC117090-ex3F	CATGGCTGAATCTCTTTCCAC	89	36321754	01011110
												BC117090-ex3R	ACAAAGCCAAGGATGACGAG		36321842
												ENSMUSEST9046-ex3F	TATGATGCCTGCAACAGGAG	192	36387267	11111111
												ENSMUSEST9046-ex3R	CTGGTGGGTCGTCACAAAG		36387458
												stfa2-ex3F	TTTATTGATGGCCGCATCTC	190	36404048	11111111
												stfa2-ex3R	TGAATGTAGGACGTGGTTGC		36404237
												stfa3-ex3F	CTTTATTGACGGCTGCATCTC	178	36450634	11111111
												stfa3-ex3R	GGGAATGGTTGTTTCCTTCAC		36450811
												cnv_AB16_F	GGGCTAGAAAGGCCTGAATG	1196	36254122	01011110
												cnv_AB16_R	CAATGAAGGGCCACAATAGG		36255317
												cnv_AB16_2F	CCTTCATGCTTAGGGCACTG	1201	36278352	11111111
												cnv_AB16_2R	TGCATTCTCTCCCCTCATTC		36279552
												16.36253787.12Fmlpa	CCCTTACAGGAAATGCTGAGTGGAGTTGGAGGT	110	36367757	11111111
												16.36253787.12Rmlpa	P - AAATGTGGTAGGGGACGTGAGCAAGCATGTGTG		36367790
Chr16	87517195	87529721	loss	00010000	2.1M	2	2	0	0	0	false positive	cnv_AB2_F3rt	GGATTGGAGCTCACGATGTT	166	87512542	11111111
												cnv_AB2_R3.RCrt	CCTTCTCATGTCCGTTCGTT		87512707
												cnv_AB2_f4rt	GGGGGCTTTGAGAAACTGAT	162	87518236	11111111
												cnv_AB2_R4.RCrt	GGCCCAGAGTCAACACCTAA		87518397
												cnv_AB2_F	AGCCCTGAAAGGAAACCATC	1210	87521197	11111111
												cnv_AB2_R	CTGTCTTCCTGCCCTTTGAG		87522406
												cnv_AB2_2F	GGATCTCTTCCCTGGTGATG	1201	87528868	11111111
												cnv_AB2_2R	AGAAAGAGCACGGCAGAATG		87530068
Chr17	22677831	22785025	gain	10100010	2.1M	0	2	0	0	0	complex	cnv_AB41_Frt	AGGCAGAACCTCAGAGGACA	322	22677482	01111111
												cnv_AB41_2_Rrt	TGGAGACATCAAAGTGACATGA		22677803
												cnv_AB41_F3rt	CCCTCCCATCCAGGTCTAAT	150	22715953	01211111
												cnv_AB41_R3rt	CAAACCCTTCCCATCAATCT		22716102
Chr17	30583674	31059770	gain	11010111	2.1M	31	7	23	3	2	simple	17.30176251.1Fs	TAATCTCACCAACCTTGGGC	839	30586013	11111111
												17.30176251.1Rs	ACCTCCATTGCTCCTTGTTG		30586851
												cnv_AB40_Frt	CTTCCATGCTTGCTTGTTGA	185	30586667	00101000
												cnv_AB40_Rrt	TCCACTTTTGCATGTCAGGT		30586851
												cnv_AB40_F2rt	TGCAAGGATCAAATGCAGAG	195	30590494	00101000
												cnv_AB40_R2rt	TCTCGGGTAGAAGCTGAGGA		30590688
												17-30183236.1Fs	ACAAAATGCTTCTGATCCCG	961	30592738	11111111
												17-30183236.1Rs	GGGAAGCTTGACTCCCCTAC		30593698
												17.30199408.5Fs	AGCTCTCAGTCTCTGCCTCG	1139	30608772	11111111
												17.30199408.5Rs	CCACGCTGGTTCTATTAGCC		30609910
												17-30183236.5F	GCTGATCTGAGGGCAGAAAG	933	30634502	11111111
												17-30183236.5R	GAAAATAGAGGGCTCGGTCC		30635434
												17.30239523.10Fs	CGACTGAAGGCAGGTCTCTC	850	30648910	11111111
												17.30239523.10Rs	GGCTCCTTAGTGAGGTGTGG		30649759
												17-30183236.10Fs	CCAGCAAATTCTGATAGGGC	1000	30655821	11111111
												17-30183236.10Rs	ATCTTGCTCAGTCCCTGCTG		30656820
												17.30268048.15F	CACTCCTTCCTCCCTCCTTC	846	30677794	failed
												17.30268048.15R	GTCTCAGAAGCCAGGTGCTC		30678639
												17-30183236.15Fs	GCAGTAAGAAACCCACACCC	1054	30678028	11111111
												17-30183236.15Rs	TTACCTGGTCTGGATGGAGC		30679081
												AB40_mar_F1rt	CAGGCACCAGAGAAGCCTAC	195	30683986	00101000
												AB40_mar_R1rt	CCTGAGAAGGGAGCTGACTG		30684180
												17.30296938.20F	CCCCCATCCTGACAACATAC	962	30706533	11111111
												17.30296938.20R	TCTGCTGTGGTGGTTGTTTG		30707494
												17-30183236.20Fs	TTTTGATCCCACCCTACAGAC	840	30710883	11111111
												17-30183236.20Rs	TTAATGCAACTGCCTCCCTC		30711722
												17-30183236.25Fs	ATAAGGCTGTGGTGGTCAGG	955	30725104	11111111
												17-30183236.25Rs	ATGGGCCGTGAGTTAACAAG		30726058
												17.30325988.25Fs	TGCTAAGAGACTCCAGCTTGC	809	30735743	11111111
												17.30325988.25Rs	TGATATTCACATTTGTGTCCTCTTG		30736551
												17-30183236.29Fs	CTCCTGCGTAACTCTCTGGG	840	30746222	11111111
												17-30183236.29Rs	GTAGAGGGGCAGGGAAAAAG		30747061
												17.30366137.31F	TGCTAAACTTGGTGTGGAAGG	961	30775741	failed
												17.30366137.31R	GGAATGCCTTTAGAGAGCCC		30776701
												AB40_mar_F2rt	CTCAGATGGCAGGAAGATCC	200	30788250	00101000
												AB40_mar_R2rt	ACGTAAAGGAAGCCCGAGAG		30788449
												17.30389224.35F	TACCAGCCTTTGTTTGATGG	820	30798834	11111111
												17.30389224.35R	GGAACCTTTAGGGTGGCTTC		30799653
												17-30183236.35Fs	CTAACCCGTGGTTGTGATCC	885	30804461	11111111
												17-30183236.35Rs	TGCTTTCAGAAAAACCCACC		30805345
												17.30417537.40F	AGGTGTGGATAATGCCTTGC	846	30827294	11111111
												17.30417537.40R	AGCCTTTAATCAAGGGTGGG		30828139
												AB40_mar_F4rt	CCTTTTGGTTCATGCCTCTC	148	30834046	00101000
												AB40_mar_R4rt	TACCCATCGCTCTCCAAGAC		30834193
												17-30183236.40Fs	GCTGCGGTAAGGATGAAGAC	869	30843842	11111111
												17-30183236.40Rs	CTTGCCTGTTCTTCTGCTCC		30844710
												17.30446397.45Fs	TTAGTGAGTCGTGTCCGCTG	832	30855843	11111111
												17.30446397.45Rs	CTGTAAGGAATGCAGGGAGG		30856674
												17.30475295.50F	CCTCCGTCTTCCTGAGTCTG	1044	30884823	failed
												17.30475295.50R	TCCAAGTGGAGAAGTCAGGG		30885866
												17-30183236.45Fs	GCTAGCTTTTGCCAACCATC	996	30897180	11111111
												17-30183236.45Rs	CTTCTCTGGTCTCCCTGGTG		30898175
												17.30504054.55Fs	GTGGTCTGCTGAACCTCCTC	884	30913596	11111111
												17.30504054.55Rs	ATCTTGTCTCTGGAAGGGGG		30914479
												17-30183236.50Fs	ATAAAACACCAGTGAGCCCG	1019	30936952	11111111
												17-30183236.50Rs	CATGCAGTTGTACGTGACCC		30937970
												17.30532554.60Fs	GCCAGACCAGAGCTATTTGC	878	30941907	11111111
												17.30532554.60Rs	GCAGCTGTGAGATCAGCAAG		30942784
												17-30183236.55Fs	AGGGTGGTTGGGTGTTACTG	1128	30955003	11111111
												17-30183236.55Rs	CAGCGAATGTCCTTTTCAGG		30956130
												17.30561434.65Fs	CCCTTAGGTTGCGTTCTCAG	815	30971210	11111111
												17.30561434.65Rs	CAGGTATCTGGTCGACCTCC		30972024
												AB40_mar_F5rt	TCAGTGTATGGCGCAGAGAG	146	30984453	00101000
												AB40_mar_R5rt	AACAGAGAGGCCACCATGAC		30984598
												17-30183236.60Fs	TGTCTTACCACAGTGCAGGC	936	30994135	11111111
												17-30183236.60Rs	AATTCACATGGTTGGTGCTG		30995070
												17.30590262.70Fs	GGGGTTAGAAAAGGTGGGAG	811	30999662	11111111
												17.30590262.70Rs	CTTTCTTCCCTGCCTCATTG		31000472
												17.30619043.75F	TGTCCAGAGGAAGAAATGGG	801	31028556	failed
												17.30619043.75R	GAGGGTTGACAAGCAGAAGC		31029356
												AB40_mar_F6rt	AGGGCAAAGGTGTGGTGTAG	147	31038005	00101000
												AB40_mar_R6rt	AGAGGGTTGAGGCTGGATTC		31038151
												17-30183236.65Fs	TTTTCCGTCTTCACCCTGTC	884	31044328	11111111
												17-30183236.65Rs	TCTATGGAGGTGTTCGGGAG		31045211
												17.30647800.80Fs	TTCACCACTCCCGAGATAGC	846	31057221	11111111
												17.30647800.80Rs	AACCAAACACTGAAGGCCAG		31058066
												17.30176251.1Fmlpa	GAAGGGATGATCTACTGGAGCTGGCTAATGGAT	110	30586520	00101000
												17.30176251.1Rmlpa	P - CTAGTGCCCATCAAACCAAATCCGAGTCCCTGC		30586553
												17.30199408.5Fmlpa	CAGTCATGCCACCACCAACAACTTCAGAGAACAAGA	124	30609036	00101000
												17.30199408.5Rmlpa	P - TCAGAGATTTTCATTACAGAATAATGCTAGGCTGGGACTCAAGC		30609072
												17.30647800.80Fmlpa	GTGAGTATGGTGGCTTGCCTCTAATTCAGCT	105	31057458	00101000
												17.30647800.80Rmlpa	P - TCAGAAGGCCACGCAAGACAGGATCTCCAG		31057489
Chr17	67745196	67759891	loss	10000000	2.1Ms	2	2	0	0	0	false positive	cnv_AB13_F	TTATTCCTGTTCGGCTTTGG	1202	67748620	11111111
												cnv_AB13_R	AAGAGGAAAAGGGGATCAGC		67749821
												cnv_AB13_F3rt	AGGCCATGAATTGGTGTCTC	194	67750295	11111111
												cnv_AB13_R3.RCrt	TGGGCAGTACAGGCTTCTCT		67750488
												cnv_AB13_F4rt	TGCAAAGGCAGAGACAAATG	217	67752627	11111111
												cnv_AB13_R4.RCrt	GCCATCCCTAGGTGATCTGA		67752843
												cnv_AB13_2F	TGGTTCTGGTGAGGACCTTG	1176	67758614	11111111
												cnv_AB13_2R	CCTGGAGTTGGTGAGGATTC		67759789
Chr18	57818960	57899323	gain	01000000	2.1M	13	2	9	0	0	simple	18.57787646.1Fs	ATGACATCACCTTGTCCACG	813	57821700	11111111
												18.57787646.1Rs	ATGCCTAGGTGAGGCTAGGG		57822512
												18.57793440.2Fs	GAAGCTGGGTGTCAGAGAGG	1004	57827314	11111111
												18.57793440.2Rs	GAAAGGAAGCCAGGGTAAGG		57828317
												18.57799487.3F	AGTTGGTTCCTCTGTGGGTG	839	57833542	failed
												18.57799487.3R	ATCTGATCATGTTCCTGGGC		57834380
												18.57804772.4Fs	TCCATAAAAACCACCCAAGG	1018	57838680	11111111
												18.57804772.4Rs	CCGTACCATGTTTCCCACTC		57839697
												18.57816454.5F	TGTTTCTTCGCTCAAACGTG	826	57850346	11111111
												18.57816454.5R	TACTGAATGAAACCCTGCCC		57851171
												18.57822202.6F	TGAATGAGCGTGCCTAAGTG	1133	57855966	11111111
												18.57822202.6R	CTGAGAGCTTGCCTGAGGAG		57857098
												18.57828089.7Fs	GGGCTTCTGAGCAACAAGAC	942	57861960	11111111
												18.57828089.7Rs	AGACTGGGGCCATCATACAC		57862901
												18.57833889.8Fs	TTTCCACCTGTAAGGCAAGC	950	57867590	11111111
												18.57833889.8Rs	ACCAAACCTGATCTGAACGG		57868539
												18.57839585.9Fs	TTTGACATAAAGAAATTAAGAGGCAC	957	57873291	11111111
												18.57839585.9Rs	TTCAAACAATCTGGAAGCCC		57874247
												18.57845463.10Fs	AGGGCAGAGAAAGAGGAAGG	888	57879383	11111111
												18.57845463.10Rs	TCACAAACTTCACCAGCCAG		57880270
												18.57851186.11Fs	GTAGGAGCCTTTCAGGGAGG	1215	57884895	11111111
												18.57851186.11Rs	ATGGGTGTTTACGCCAAAAG		57886109
												18.57856793.12Fs	TCCATAGAGGGGAAGCATTG	850	57890805	11111111
												18.57856793.12Rs	TGAGCTTGCTGTGTTTCTGG		57891654
												18.57862378.13F	AGTTCATGACCTGGTGAGGG	975	57896208	failed
												18.57862378.13R	GCGTGTGCATTAACATGGAG		57897182
												18.57823975Frt	CAAAACCTGCCTCCTCATGT	154	57823975	10111111
												18.57824128Rrt	AAAACCCAAAACCGGTATCC		57824128
												18.57894152Frt	AGTGGGGAGGAGATGAGGTC	157	57894152	10111111
												18.57894308Rrt	TGCATGCTGAGCTATGATCC		57894308
Chr18	72222178	72234611	loss	11110110	2.1M	5	0	0	0	0	simple	AB14_F1(mar)	GTTCAAGAGGGCCTTGTGTC	1205	72224709	11111111
												AB14_R1(mar)	CCCTCAGCCAGACCATATTC		72225902
												AB14_F2(mar)	CCATAAATGCCAAGGAGGTG	1213	72226264	00001000
												AB14_R2(mar)	GGCTAGTGACCGCTTTTGAG		72227465
												AB14_F4	AGCCGTACTTGACCTACAACC	852	72227630	00001000
												AB14_R4	CAGCTCTTTTGGGGATAAAATG		72228470
												AB14_F5	CCTTCAGGTACCCTCCAAAC	1011	72229018	00001000
												AB14_R5	GGCAGGTCTTTTCTCTACATGG		72230017
												AB14_F3(mar)	ATAATGGGAGCCTCGGAAAG	1196	72230219	11111111
												AB14_R3(mar)	GACAGTGTGTGCAGGGTGAG		72231403
Chr19	58332882	58359959	loss	00010011	2.1Ms	4	0	0	0	0	false positive	cnv_AB49_F2	GGCTGGGCATTATCTGTGTT	204	58335673	11111111
												cnv_AB49_R2.RC	CTGCTTGCCCACAGTTTGTA		58335876
												AB49_F1	TGGAAGAAAGTGGGCTGAAG	1201	58340463	11111111
												AB49_R1	AACATAGGAGGGCAACATGC		58341663
												cnv_AB49_F	GTCAGGAAGCCTAAGCAACG	231	58350278	11111111
												cnv_AB49_R.RC	ACACCAGTCTTGCCGATACC		58350508
												AB49_F2	ATGGGGGAGCCAAGTATTTC	1203	58356471	11111111
												AB49_R2	ATGCCGATGGAGGTACAAAC		58357673

## Sheet: Sheet1
Chr1	173443637	173499544	gain	0	2	simple			not 2.1m
Chr3	1624020	1696403	loss	2	0	simple			not 2.1m
Chr4	143097096	143760645	gain	5	0	complex			not 2.1m
Chr14	69870000	70090000	loss	33	0	false positive			not 2.1m
Chr16	36245543	36333824	loss	28	0	complex	already have ab16
Chr8	19675977	20032624	gain	25	0	complex	already have some		ab44, WAS IT ORDERED
Chr3	93544696	93687226	gain	6	0	complex			AB27, was it ordered????
Chr2	162294972	162308591	gain	0	1	complex	ab28????? BOTH REVERSE PRIMERS
Chr2	162547649	162595341	gain	0	2	complex	ab29????? BOTH REVERSE PRIMERS
