# Supplementary material for: Elusive Copy Number Variation in the Mouse Genome
Source: PLoS One. 2010 Sep 21;5(9):e12839. doi: 10.1371/journal.pone.0012839 (PMC2943477; doi:10.1371/journal.pone.0012839)
Supplement: Table S13 — Experimental validation carried out by previous mouse CNV studies. Column 1 gives the reference of the mouse CNV study, column 2 is the array type used for the detection of the CNVs, column 3 gives the number of assessed CNV regions and column 4 gives the total number of primers used for independent validation. (0.02 MB XLS) [file pone.0012839.s018.xls]

## Sheet: Sheet1
Table S13 - Experimental validation carried out by previous mouse CNV studies. Column 1 gives the reference of the mouse CNV study, column 2 is the array type used for the detection of the CNVs, column 3 gives the number of assessed CNV regions and column 4 gives the total number of primers used for independent validation.
Study	Array	No. Assessed CNV regions	No. Primers
Li et al. 2004	19K BAC-array	1	3
Lakshmi et al. 2006	84K ROMA	1	3
Cutler et al. 2007	244K Agilent	3	8
Egan et al. 2007	84K and 385K NimbleGen	1	1
Graubert et al. 2007	385K NimbleGen	9	9
Williams et al. 2009	Affymetrix Mouse Exon ST 1.0	1	11
Cahan et al. 2009	2.1M NimbleGen	61	87
Agam et al. 2010	2.1M NimbleGen	61	429
